# Supplementary material for: ‘Candidatus Liberibacter asiaticus’ Effector SDE525 hijacks NACα to Suppress Jasmonic Acid‐Mediated Immunity in Citrus
Source: Mol Plant Pathol. 2026 May 18;27(5):e70272. doi: 10.1111/mpp.70272 (PMC13181327; doi:10.1111/mpp.70272)
Supplement: Supplementary file 10 — Table S4: Summary of differentially expressed genes (DEGs) across three comparison groups: Control versus m00525, Control versus NACα, and m00525 versus NACα. [file MPP-27-e70272-s007.xlsx]

## Sheet: Control VS m00525
geneID	Description	log2FoldChange	qvalue	Regulation	GO_BP	GO_CC	GO_MF	KO	Pathway
gene-LOC102622270	kunitz trypsin inhibitor 5	4.42348633902294	9.17886396959441e-10	Ups	-	-	-	-	-
gene-LOC102622572	kunitz trypsin inhibitor 5-like	5.22867067621937	9.34772175397952e-10	Ups	-	-	-	-	-
gene-LOC102610308	very-long-chain aldehyde decarbonylase CER1%2C transcript variant X1	3.39164182404658	1.97421767718283e-07	Ups	GO:0043447:alkane biosynthetic process;GO:0042742:defense response to bacterium;GO:0050832:defense response to fungus;GO:0009414:response to water deprivation;GO:0016126:sterol biosynthetic process;GO:0010025:wax biosynthetic process;	GO:0005789:endoplasmic reticulum membrane;GO:0016020:membrane;	GO:1990465:aldehyde oxygenase (deformylating) activity;GO:0000254:C-4 methylsterol oxidase activity;GO:0005506:iron ion binding;GO:0009924:octadecanal decarbonylase activity;GO:0016491:oxidoreductase activity;	K15404	ko00073 Cutin, suberine and wax biosynthesis;ko01110 Biosynthesis of secondary metabolites;;
gene-LOC102614914	linoleate 13S-lipoxygenase 2-1%2C chloroplastic	1.49069576214697	1.08175409854696e-05	Ups	GO:0006633:fatty acid biosynthetic process;GO:0010597:green leaf volatile biosynthetic process;GO:0034440:lipid oxidation;GO:0031408:oxylipin biosynthetic process;	GO:0009570:chloroplast stroma;GO:0009534:chloroplast thylakoid;	GO:0016165:linoleate 13S-lipoxygenase activity;GO:0046872:metal ion binding;GO:0016702:oxidoreductase activity, acting on single donors with incorporation of molecular oxygen, incorporation of two atoms of oxygen;	K00454	ko00591 Linoleic acid metabolism;ko00592 alpha-Linolenic acid metabolism;ko01100 Metabolic pathways;ko01110 Biosynthesis of secondary metabolites;;
gene-LOC102626585	xyloglucan endotransglucosylase/hydrolase protein 22-like	-1.97429	1.69422463597221e-05	Down	GO:0042546:cell wall biogenesis;GO:0071555:cell wall organization;GO:0010411:xyloglucan metabolic process;	GO:0048046:apoplast;GO:0005794:Golgi apparatus;	GO:0004553:hydrolase activity, hydrolyzing O-glycosyl compounds;GO:0030247:polysaccharide binding;GO:0016762:xyloglucan:xyloglucosyl transferase activity;	K08235	-
gene-LOC102625429	linoleate 13S-lipoxygenase 2-1%2C chloroplastic	4.87262602600478	2.0349933912481e-05	Ups	GO:0006633:fatty acid biosynthetic process;GO:0010597:green leaf volatile biosynthetic process;GO:0034440:lipid oxidation;GO:0031408:oxylipin biosynthetic process;	GO:0009570:chloroplast stroma;GO:0009534:chloroplast thylakoid;	GO:0016165:linoleate 13S-lipoxygenase activity;GO:0046872:metal ion binding;GO:0016702:oxidoreductase activity, acting on single donors with incorporation of molecular oxygen, incorporation of two atoms of oxygen;	K00454	ko00591 Linoleic acid metabolism;ko00592 alpha-Linolenic acid metabolism;ko01100 Metabolic pathways;ko01110 Biosynthesis of secondary metabolites;;
gene-LOC102610597	jasmonate-induced oxygenase 2	1.96558874614549	2.79558568367778e-05	Ups	GO:0097237:cellular response to toxic substance;GO:0006952:defense response;GO:1900366:negative regulation of defense response to insect;GO:1900150:regulation of defense response to fungus;GO:2000022:regulation of jasmonic acid mediated signaling pathway;	GO:0005829:cytosol;	GO:0051213:dioxygenase activity;GO:0005506:iron ion binding;GO:0120091:jasmonic acid hydrolase;	-	-
gene-LOC102624419	non-specific lipid-transfer protein 1-like	5.78655505803418	3.38786072432136e-05	Ups	GO:0006869:lipid transport;	-	GO:0008289:lipid binding;	-	-
gene-LOC102624346	cyclic nucleotide-gated ion channel 4	3.33549328829192	6.78065369268793e-05	Ups	GO:0009626:plant-type hypersensitive response;	GO:0016020:membrane;GO:0005886:plasma membrane;	GO:0005516:calmodulin binding;GO:0030552:cAMP binding;GO:0008324:monoatomic cation transmembrane transporter activity;GO:0030553:cGMP binding;GO:0005216:monoatomic ion channel activity;	-	-
gene-LOC102621677	21 kDa seed protein-like	1.82814645900759	0.000175719609586839	Ups	-	-	-	-	-
gene-LOC102613155	lachrymatory-factor synthase-like	2.91783680235673	0.000198824628258083	Ups	-	-	-	-	-
gene-LOC127902392	putative disease resistance protein RGA3	-1.10093	0.000230490240764579	Down	-	-	-	-	-
gene-LOC102615869	mannan endo-1%2C4-beta-mannosidase 4	-2.09454	0.000246794785395085	Down	GO:0071704:organic substance metabolic process;	GO:0005576:extracellular region;	GO:0016985:mannan endo-1,4-beta-mannosidase activity;	K19355	ko00051 Fructose and mannose metabolism;ko01100 Metabolic pathways;;
gene-LOC102614799	long chain acyl-CoA synthetase 1%2C transcript variant X1	2.24104930272489	0.000263168602828839	Ups	GO:0010143:cutin biosynthetic process;GO:0006631:fatty acid metabolic process;GO:0010025:wax biosynthetic process;	GO:0005783:endoplasmic reticulum;GO:0016020:membrane;	GO:0005524:ATP binding;GO:0004467:long-chain fatty acid-CoA ligase activity;GO:0031957:very long-chain fatty acid-CoA ligase activity;	K01897	ko00061 Fatty acid biosynthesis;ko00071 Fatty acid degradation;ko01100 Metabolic pathways;ko01212 Fatty acid metabolism;ko02024 Quorum sensing;ko04146 Peroxisome;;
gene-LOC102631314	ABC transporter G family member STR-like	-1.1178	0.000436771226140964	Down	GO:0036377:arbuscular mycorrhizal association;GO:0009610:response to symbiotic fungus;GO:0055085:transmembrane transport;	GO:0016020:membrane;GO:0085042:periarbuscular membrane;GO:0005886:plasma membrane;	GO:0140359:ABC-type transporter activity;GO:0005524:ATP binding;GO:0016887:ATP hydrolysis activity;GO:0042626:ATPase-coupled transmembrane transporter activity;	-	-
gene-LOC102624511	serine/threonine-protein phosphatase PP1-like	-3.03562	0.000447181398584286	Down	-	GO:0005737:cytoplasm;GO:0005634:nucleus;	GO:0046872:metal ion binding;GO:0017018:myosin phosphatase activity;GO:0004722:protein serine/threonine phosphatase activity;	K06269	ko03015 mRNA surveillance pathway;;
gene-LOC102613212	lysM domain receptor-like kinase 4	-1.61903	0.000530897945604477	Down	-	-	-	-	-
gene-LOC102613215	zinc finger protein CONSTANS-LIKE 6	4.51552795854002	0.00061288660481636	Ups	GO:0045036:protein targeting to chloroplast;GO:0006355:regulation of DNA-templated transcription;	GO:0009507:chloroplast;GO:0005634:nucleus;	-	-	-
gene-LOC102627726	cinnamoyl-CoA reductase 1	3.47213041849797	0.000642496403196406	Ups	-	-	-	-	-
gene-LOC102630025	abscisic acid 8'-hydroxylase 3-like%2C transcript variant X2	-1.38295	0.0006803676311595	Down	-	-	-	-	-
gene-LOC127901780	anthranilate N-methyltransferase-like	3.54172159492996	0.000825646997132499	Ups	GO:0032259:methylation;	-	GO:0030774:anthranilate N-methyltransferase activity;GO:0008171:O-methyltransferase activity;GO:0046983:protein dimerization activity;	K13066	ko00380 Tryptophan metabolism;ko00940 Phenylpropanoid biosynthesis;ko01100 Metabolic pathways;ko01110 Biosynthesis of secondary metabolites;;
gene-LOC102630824	cytochrome P450 CYP82D47-like	3.89172065578335	0.000881660652454719	Ups	GO:0019438:aromatic compound biosynthetic process;GO:0009699:phenylpropanoid biosynthetic process;	GO:0016020:membrane;	GO:0020037:heme binding;GO:0005506:iron ion binding;GO:0004497:monooxygenase activity;GO:0016705:oxidoreductase activity, acting on paired donors, with incorporation or reduction of molecular oxygen;	K00517	-
gene-LOC102613480	non-specific phospholipase C3-like	2.59142078811063	0.000914981340421493	Ups	GO:0016036:cellular response to phosphate starvation;GO:0006796:phosphate-containing compound metabolic process;GO:0009395:phospholipid catabolic process;	GO:0000325:plant-type vacuole;GO:0009506:plasmodesma;	GO:0052642:lysophosphatidic acid phosphatase activity;	K01114	ko00562 Inositol phosphate metabolism;ko00564 Glycerophospholipid metabolism;ko00565 Ether lipid metabolism;ko01100 Metabolic pathways;ko01110 Biosynthesis of secondary metabolites;ko02024 Quorum sensing;;
gene-LOC102626767	ABC transporter G family member 15-like%2C transcript variant X2	4.25870474864396	0.000923981708075032	Ups	-	GO:0016020:membrane;	GO:0140359:ABC-type transporter activity;GO:0005524:ATP binding;GO:0016887:ATP hydrolysis activity;	-	-
gene-LOC102625605	probable xyloglucan endotransglucosylase/hydrolase protein 23	-2.94146	0.00100092380247917	Down	GO:0042546:cell wall biogenesis;GO:0071555:cell wall organization;GO:0010411:xyloglucan metabolic process;	GO:0048046:apoplast;GO:0005794:Golgi apparatus;	GO:0004553:hydrolase activity, hydrolyzing O-glycosyl compounds;GO:0030247:polysaccharide binding;GO:0016762:xyloglucan:xyloglucosyl transferase activity;	K08235	-
gene-LOC102618521	BURP domain protein RD22	3.74045103415092	0.0010052223773739	Ups	GO:0009651:response to salt stress;	GO:0005768:endosome;GO:0005794:Golgi apparatus;GO:0005802:trans-Golgi network;	GO:0003729:mRNA binding;	-	-
gene-LOC102617126	GDSL esterase/lipase APG-like	6.22440829224654	0.00107439798728668	Ups	GO:0016042:lipid catabolic process;	GO:0048046:apoplast;	GO:0016788:hydrolase activity, acting on ester bonds;	-	-
gene-LOC102625185	uncharacterized LOC102625185	4.17915284048917	0.00107482768247142	Ups	-	-	-	-	-
gene-LOC102623409	sugar transporter ERD6-like 10%2C transcript variant X2	2.63853338045437	0.00120980743019735	Ups	-	-	-	K08145	-
gene-LOC102620812	inhibitor of trypsin and hageman factor-like	2.45396337025648	0.00123655003286106	Ups	GO:0010466:negative regulation of peptidase activity;GO:0009611:response to wounding;	-	GO:0004867:serine-type endopeptidase inhibitor activity;	-	-
gene-LOC102608894	very-long-chain aldehyde decarbonylase CER3%2C transcript variant X2	1.29665232499114	0.00123825858791847	Ups	GO:0043447:alkane biosynthetic process;GO:0006723:cuticle hydrocarbon biosynthetic process;GO:0048235:pollen sperm cell differentiation;GO:0016126:sterol biosynthetic process;GO:0010025:wax biosynthetic process;	GO:0005789:endoplasmic reticulum membrane;GO:0016020:membrane;GO:0005886:plasma membrane;	GO:1990465:aldehyde oxygenase (deformylating) activity;GO:0000254:C-4 methylsterol oxidase activity;GO:0005506:iron ion binding;GO:0009924:octadecanal decarbonylase activity;GO:0016491:oxidoreductase activity;	-	-
gene-LOC127901141	common plant regulatory factor 1-like%2C transcript variant X2	-1.24727	0.00132746814982443	Down	-	-	-	K09060	-
gene-LOC102620757	gamma-terpinene synthase%2C chloroplastic-like%2C transcript variant X1	1.25783260751438	0.00135879539583638	Ups	GO:0016102:diterpenoid biosynthetic process;GO:0033383:geranyl diphosphate metabolic process;	GO:0009507:chloroplast;	GO:0102903:gamma-terpinene synthase activity;GO:0000287:magnesium ion binding;GO:0010333:terpene synthase activity;	-	-
gene-LOC102630115	histidine-containing phosphotransfer protein 1-like	2.62909857560024	0.00164172076973887	Ups	-	-	-	-	-
gene-LOC102630988	peroxidase 4-like	2.0561515382545	0.00168675866471193	Ups	GO:0042744:hydrogen peroxide catabolic process;GO:0006979:response to oxidative stress;	GO:0005576:extracellular region;	GO:0020037:heme binding;GO:0140825:lactoperoxidase activity;GO:0046872:metal ion binding;	K00430	ko00940 Phenylpropanoid biosynthesis;ko01100 Metabolic pathways;ko01110 Biosynthesis of secondary metabolites;;
gene-LOC107176395	uncharacterized LOC107176395	-1.20177	0.0017115445603803	Down	-	-	-	-	-
gene-LOC102610093	cytochrome P450 89A2-like	5.21201625089045	0.00202319279023436	Ups	-	GO:0016020:membrane;	GO:0020037:heme binding;GO:0005506:iron ion binding;GO:0016709:oxidoreductase activity, acting on paired donors, with incorporation or reduction of molecular oxygen, NAD(P)H as one donor, and incorporation of one atom of oxygen;	-	-
gene-LOC102616239	uncharacterized LOC102616239	1.16367447772086	0.00204583578043776	Ups	-	-	-	-	-
gene-LOC102606706	1-aminocyclopropane-1-carboxylate oxidase homolog 1-like%2C transcript variant X1	-1.32232	0.002059944960716	Down	-	-	GO:0046872:metal ion binding;GO:0016491:oxidoreductase activity;	-	-
gene-LOC112497549	tyrosine decarboxylase 1-like	3.08033608395551	0.00209270074230325	Ups	GO:0006520:amino acid metabolic process;	-	GO:0030170:pyridoxal phosphate binding;GO:0004837:tyrosine decarboxylase activity;	K01592	ko00350 Tyrosine metabolism;ko00950 Isoquinoline alkaloid biosynthesis;ko01100 Metabolic pathways;ko01110 Biosynthesis of secondary metabolites;;
gene-LOC112495545	caffeoyl-CoA O-methyltransferase 5-like	1.86499768281329	0.00231931957767988	Ups	GO:0009809:lignin biosynthetic process;GO:0032259:methylation;	-	GO:0042409:caffeoyl-CoA O-methyltransferase activity;GO:0046872:metal ion binding;	K00588	ko00940 Phenylpropanoid biosynthesis;ko00941 Flavonoid biosynthesis;ko00945 Stilbenoid, diarylheptanoid and gingerol biosynthesis;ko01100 Metabolic pathways;ko01110 Biosynthesis of secondary metabolites;;
gene-LOC127902937	uncharacterized LOC127902937	1.95922461213737	0.00251612518224738	Ups	-	-	-	-	-
gene-LOC102614478	uncharacterized LOC102614478	5.08607316377548	0.00267169748971484	Ups	-	-	-	-	-
gene-LOC102616815	3-ketoacyl-CoA synthase 19	3.18833005954498	0.0028716141680361	Ups	GO:0006633:fatty acid biosynthetic process;GO:0009409:response to cold;GO:0009416:response to light stimulus;	GO:0016020:membrane;	GO:0102756:obsolete very-long-chain 3-ketoacyl-CoA synthase activity;	K15397	ko00062 Fatty acid elongation;ko01100 Metabolic pathways;ko01110 Biosynthesis of secondary metabolites;ko04626 Plant-pathogen interaction;;
gene-LOC102611635	uncharacterized LOC102611635	4.70705518718327	0.00316933931249612	Ups	-	-	-	-	-
gene-LOC102624536	cytochrome P450 81Q32-like	5.99795735978027	0.00328357537624184	Ups	-	GO:0016020:membrane;	GO:0020037:heme binding;GO:0005506:iron ion binding;GO:0004497:monooxygenase activity;GO:0016705:oxidoreductase activity, acting on paired donors, with incorporation or reduction of molecular oxygen;	-	-
gene-LOC102626394	beta-galactosidase-like	-2.16473	0.00329232913140414	Down	GO:0005975:carbohydrate metabolic process;	GO:0005773:vacuole;	GO:0004565:beta-galactosidase activity;GO:0030246:carbohydrate binding;	K12309	ko00052 Galactose metabolism;ko00511 Other glycan degradation;ko00531 Glycosaminoglycan degradation;ko00600 Sphingolipid metabolism;ko00604 Glycosphingolipid biosynthesis - ganglio series;ko01100 Metabolic pathways;;
gene-LOC102625071	G-type lectin S-receptor-like serine/threonine-protein kinase LECRK2	-1.14646	0.0033351555144298	Down	-	-	-	-	-
gene-LOC102621972	chlorophyllase-1%2C chloroplastic	1.74191314943917	0.00389856748397813	Ups	GO:0015996:chlorophyll catabolic process;	GO:0009507:chloroplast;	GO:0047746:chlorophyllase activity;GO:0102293:pheophytinase b activity;	K08099	ko00860 Porphyrin metabolism;ko01100 Metabolic pathways;ko01110 Biosynthesis of secondary metabolites;;
gene-LOC102611857	WEB family protein At1g75720	4.3293189681977	0.00397441161984354	Ups	-	-	-	-	-
gene-LOC102627170	borneol dehydrogenase%2C mitochondrial-like%2C transcript variant X3	1.14984871963984	0.00415164827807111	Ups	GO:0016114:terpenoid biosynthetic process;	GO:0005739:mitochondrion;	GO:0016491:oxidoreductase activity;	-	-
gene-LOC127901800	caffeic acid 3-O-methyltransferase-like	1.43028940976919	0.00448463692899855	Ups	GO:0009809:lignin biosynthetic process;GO:0032259:methylation;	-	GO:0047763:caffeate O-methyltransferase activity;GO:0046983:protein dimerization activity;	K13066	ko00380 Tryptophan metabolism;ko00940 Phenylpropanoid biosynthesis;ko01100 Metabolic pathways;ko01110 Biosynthesis of secondary metabolites;;
gene-HPL	fatty acid hydroperoxide lyase	3.02290482904652	0.00451371958287942	Ups	GO:0006952:defense response;GO:0006633:fatty acid biosynthetic process;GO:0031408:oxylipin biosynthetic process;GO:0009611:response to wounding;GO:0016125:sterol metabolic process;	GO:0009707:chloroplast outer membrane;	GO:0020037:heme binding;GO:0005506:iron ion binding;GO:0016829:lyase activity;GO:0004497:monooxygenase activity;GO:0016491:oxidoreductase activity;GO:0016705:oxidoreductase activity, acting on paired donors, with incorporation or reduction of molecular oxygen;	K10528	ko00592 alpha-Linolenic acid metabolism;ko01110 Biosynthesis of secondary metabolites;;
gene-LOC127902398	putative disease resistance protein RGA3	-2.33125	0.00455684531826144	Down	-	-	-	-	-
gene-LOC102615785	ethylene-responsive transcription factor TINY-like	5.80805446065117	0.00460569073936547	Ups	-	GO:0005634:nucleus;	GO:0003700:DNA-binding transcription factor activity;GO:0000976:transcription cis-regulatory region binding;	K09286	-
gene-LOC102616762	protein ECERIFERUM 2	2.28814316150547	0.00468293098040704	Ups	-	-	-	-	-
gene-LOC102613167	meiotic recombination protein SPO11-2%2C transcript variant X2	-1.42894	0.00499563891154815	Down	GO:0051026:chiasma assembly;GO:0007059:chromosome segregation;GO:0009553:embryo sac development;GO:0007129:homologous chromosome pairing at meiosis;GO:0051321:meiotic cell cycle;GO:0042138:meiotic DNA double-strand break formation;GO:0000706:meiotic DNA double-strand break processing;GO:0009555:pollen development;GO:0007131:reciprocal meiotic recombination;GO:0048316:seed development;	GO:0000228:nuclear chromosome;	GO:0005524:ATP binding;GO:0003677:DNA binding;GO:0003918:DNA topoisomerase type II (double strand cut, ATP-hydrolyzing) activity;GO:0016787:hydrolase activity;GO:0046872:metal ion binding;	K10878	-
gene-LOC102613435	probable trehalose-phosphate phosphatase D	-1.0686	0.00505427565775909	Down	GO:0006970:response to osmotic stress;GO:0006979:response to oxidative stress;GO:0009651:response to salt stress;GO:0005992:trehalose biosynthetic process;	GO:0009507:chloroplast;	GO:0015927:trehalase activity;GO:0004805:trehalose-phosphatase activity;	K01087	ko00500 Starch and sucrose metabolism;ko01100 Metabolic pathways;ko01110 Biosynthesis of secondary metabolites;;
gene-LOC102618359	annexin D2	1.91744575573384	0.00509238335903959	Ups	GO:0110128:phloem sucrose unloading;GO:0015774:polysaccharide transport;GO:0080022:primary root development;GO:0009409:response to cold;GO:0009408:response to heat;GO:0009651:response to salt stress;GO:0009414:response to water deprivation;	GO:0005737:cytoplasm;GO:0005829:cytosol;GO:0016020:membrane;GO:0009536:plastid;GO:0009579:thylakoid;	GO:0005509:calcium ion binding;GO:0005544:calcium-dependent phospholipid binding;	K17095	-
gene-LOC102624551	proline-rich receptor-like protein kinase PERK3	-1.0435	0.00511384744577621	Down	-	-	-	-	-
gene-LOC102612995	probable carotenoid cleavage dioxygenase 4%2C chloroplastic	2.68696184936681	0.00523596135097233	Ups	GO:1901811:beta-carotene catabolic process;GO:0016121:carotene catabolic process;	GO:0009507:chloroplast;GO:0009570:chloroplast stroma;GO:0005829:cytosol;GO:0010287:plastoglobule;	GO:0010436:carotenoid dioxygenase activity;GO:0046872:metal ion binding;	K09840	ko00906 Carotenoid biosynthesis;ko01100 Metabolic pathways;ko01110 Biosynthesis of secondary metabolites;;
gene-LOC102619149	proline-rich protein 4-like%2C transcript variant X50	2.52286767386229	0.00530555066995186	Ups	-	GO:0005576:extracellular region;	-	-	-
gene-LOC102610501	non-specific lipid transfer protein GPI-anchored 1	5.32639912000943	0.00545413242110681	Ups	GO:0042335:cuticle development;GO:0050832:defense response to fungus;GO:0006869:lipid transport;	GO:0005783:endoplasmic reticulum;GO:0005576:extracellular region;GO:0005794:Golgi apparatus;GO:0005634:nucleus;GO:0009505:plant-type cell wall;GO:0005886:plasma membrane;GO:0099503:secretory vesicle;	GO:0008289:lipid binding;	-	-
gene-LOC102620938	UDP-glycosyltransferase 79B3-like	5.91012211461818	0.00549381458520382	Ups	GO:0046283:anthocyanin-containing compound metabolic process;	-	GO:0008194:UDP-glycosyltransferase activity;	K17193	ko00942 Anthocyanin biosynthesis;;
gene-LOC102631116	ubiquitin-conjugating enzyme E2-23 kDa-like%2C transcript variant X2	4.7834117328532	0.00549388027595915	Ups	GO:0000209:protein polyubiquitination;GO:0006511:ubiquitin-dependent protein catabolic process;	GO:0005634:nucleus;	GO:0005524:ATP binding;GO:0061631:ubiquitin conjugating enzyme activity;	K10576	ko04120 Ubiquitin mediated proteolysis;;
gene-LOC102629909	heavy metal-associated isoprenylated plant protein 22	3.64597231643962	0.00555481254352094	Ups	GO:0055073:obsolete cadmium ion homeostasis;GO:0071585:detoxification of cadmium ion;	GO:0016020:membrane;	GO:0046872:metal ion binding;	-	-
gene-LOC102620619	chalcone synthase-like%2C transcript variant X1	1.70476010274419	0.00556551987145677	Ups	GO:0009813:flavonoid biosynthetic process;	-	GO:0102128:chalcone synthase activity;GO:0016210:naringenin-chalcone synthase activity;	K00660	ko00941 Flavonoid biosynthesis;ko00960 Tropane, piperidine and pyridine alkaloid biosynthesis;ko01100 Metabolic pathways;ko01110 Biosynthesis of secondary metabolites;ko04712 Circadian rhythm - plant;;
gene-LOC102615041	ethylene-responsive transcription factor ERF098-like	5.71111981781593	0.00558575898058114	Ups	-	-	-	-	-
gene-LOC127900881	disease resistance-like protein DSC1%2C transcript variant X1	-1.43283	0.00565052543050514	Down	-	-	-	-	-
gene-LOC102622941	AP2-like ethylene-responsive transcription factor At1g16060%2C transcript variant X2	1.18242802078022	0.0057406279156813	Ups	GO:0009873:ethylene-activated signaling pathway;GO:0010187:negative regulation of seed germination;GO:1901959:positive regulation of cutin biosynthetic process;GO:0045723:positive regulation of fatty acid biosynthetic process;GO:0040008:regulation of growth;GO:0009737:response to abscisic acid;GO:0009651:response to salt stress;GO:0009414:response to water deprivation;	GO:0005634:nucleus;	GO:0003677:DNA binding;GO:0003700:DNA-binding transcription factor activity;GO:0000981:DNA-binding transcription factor activity, RNA polymerase II-specific;	K09285	-
gene-LOC102619266	HMG-Y-related protein B-like	2.3229525610558	0.00600222043500041	Ups	GO:0030261:chromosome condensation;GO:0045910:negative regulation of DNA recombination;GO:0006334:nucleosome assembly;GO:0006355:regulation of DNA-templated transcription;	GO:0005730:nucleolus;GO:0000786:nucleosome;GO:0005634:nucleus;	GO:0003677:DNA binding;GO:0003690:double-stranded DNA binding;GO:0031492:nucleosomal DNA binding;	-	-
gene-LOC102627420	ferric reduction oxidase 7%2C chloroplastic-like	2.29397870421203	0.006079955580774	Ups	GO:0006811:monoatomic ion transport;GO:0009767:photosynthetic electron transport chain;	GO:0009507:chloroplast;GO:0031969:chloroplast membrane;GO:0005886:plasma membrane;GO:0009536:plastid;	GO:0140618:ferric-chelate reductase (NADH) activity;GO:0000293:ferric-chelate reductase activity;GO:0046872:metal ion binding;	-	-
gene-LOC102628577	probable serine/threonine-protein kinase PBL28%2C transcript variant X8	-1.30044	0.00612742177274694	Down	-	-	-	-	-
gene-LOC102624155	probable receptor-like protein kinase At1g80640%2C transcript variant X1	2.62527525895281	0.00612789165016914	Ups	GO:0006468:protein phosphorylation;	GO:0005886:plasma membrane;	GO:0005524:ATP binding;GO:0106310:protein serine kinase activity;GO:0004674:protein serine/threonine kinase activity;	K04733	-
gene-LOC127898822	receptor-like protein 33	-1.40265	0.00617754607229049	Down	-	-	-	-	-
gene-LOC102622815	3-methyl-2-oxobutanoate hydroxymethyltransferase 1%2C mitochondrial	1.76366986141166	0.00631715057745938	Ups	GO:0015940:pantothenate biosynthetic process;	GO:0005739:mitochondrion;	GO:0003864:3-methyl-2-oxobutanoate hydroxymethyltransferase activity;GO:0050897:cobalt ion binding;GO:0000287:magnesium ion binding;GO:0008270:zinc ion binding;	K00606	ko00770 Pantothenate and CoA biosynthesis;ko01100 Metabolic pathways;ko01110 Biosynthesis of secondary metabolites;ko01240 Biosynthesis of cofactors;;
gene-LOC102613074	aldehyde dehydrogenase family 2 member B4%2C mitochondrial	1.16236737916523	0.0068997367871717	Ups	-	GO:0005829:cytosol;GO:0005759:mitochondrial matrix;GO:0005739:mitochondrion;	GO:0004029:aldehyde dehydrogenase (NAD+) activity;GO:0005524:ATP binding;GO:0043878:glyceraldehyde-3-phosphate dehydrogenase (NAD+) (non-phosphorylating) activity;	K00128	ko00010 Glycolysis / Gluconeogenesis;ko00053 Ascorbate and aldarate metabolism;ko00071 Fatty acid degradation;ko00280 Valine, leucine and isoleucine degradation;ko00310 Lysine degradation;ko00330 Arginine and proline metabolism;ko00340 Histidine metabolism;ko00380 Tryptophan metabolism;ko00410 beta-Alanine metabolism;ko00561 Glycerolipid metabolism;ko00620 Pyruvate metabolism;ko00625 Chloroalkane…
gene-LOC127900218	probable leucine-rich repeat receptor-like protein kinase At1g35710	-1.08624	0.00716224027589919	Down	-	-	-	-	-
gene-LOC102612213	probable xyloglucan endotransglucosylase/hydrolase protein 6	1.63565705823114	0.00716866922508105	Ups	GO:0042546:cell wall biogenesis;GO:0071555:cell wall organization;GO:0009414:response to water deprivation;GO:0010411:xyloglucan metabolic process;	GO:0048046:apoplast;	GO:0004553:hydrolase activity, hydrolyzing O-glycosyl compounds;GO:0030247:polysaccharide binding;GO:0016762:xyloglucan:xyloglucosyl transferase activity;	K08235	-
gene-LOC102609309	F-box/kelch-repeat protein At3g23880-like%2C transcript variant X1	-2.5594	0.00718473563529241	Down	-	-	-	-	-
gene-LOC102606647	mitochondrial outer membrane protein porin of 36 kDa-like	3.43969477138781	0.00720035531915174	Ups	-	-	-	K15040	-
gene-LOC102610106	cysteine protease XCP1	-1.40947	0.00728819808079661	Down	GO:0010623:programmed cell death involved in cell development;GO:0051603:proteolysis involved in protein catabolic process;	GO:0005615:extracellular space;GO:0005764:lysosome;GO:0005634:nucleus;GO:0000325:plant-type vacuole;GO:0005886:plasma membrane;	GO:0004197:cysteine-type endopeptidase activity;	K16290	-
gene-LOC102624654	protein ECERIFERUM 26-like	4.76065807146506	0.00743731485730577	Ups	-	-	-	-	-
gene-LOC102629867	transcription repressor OFP6	4.35980955973871	0.007516193355036	Ups	GO:0009742:brassinosteroid mediated signaling pathway;GO:0045892:negative regulation of DNA-templated transcription;GO:1900457:regulation of brassinosteroid mediated signaling pathway;	GO:0005737:cytoplasm;GO:0005634:nucleus;	-	-	-
gene-LOC102625227	glycine-rich protein-like	1.97246623457238	0.00819871103648589	Ups	-	-	-	-	-
gene-LOC102610563	receptor protein kinase CLAVATA1	-2.69568	0.0082395142245519	Down	GO:0030154:cell differentiation;GO:0036289:peptidyl-serine autophosphorylation;GO:0009934:regulation of meristem structural organization;	GO:0016020:membrane;GO:0000325:plant-type vacuole;GO:0005886:plasma membrane;GO:0009506:plasmodesma;	GO:0005524:ATP binding;GO:0043621:protein self-association;GO:0106310:protein serine kinase activity;GO:0004674:protein serine/threonine kinase activity;GO:0033612:receptor serine/threonine kinase binding;	K00924	-
gene-LOC102625391	uncharacterized LOC102625391%2C transcript variant X2	4.19417916198418	0.00824398222830806	Ups	-	-	-	-	-
gene-LOC112495461	cyclic nucleotide-gated ion channel 1-like%2C transcript variant X1	4.80689338091334	0.00829003793099106	Ups	-	-	-	K05391	ko04626 Plant-pathogen interaction;;
gene-LOC107175110	receptor-like protein 7	2.3929754375501	0.00842919228041681	Ups	-	-	-	-	-
gene-CisiCp073	-	-1.75634	0.00856783120460733	Down	-	-	-	-	-
gene-LOC102620936	glutathione S-transferase DHAR2-like	2.80627253601462	0.00874323896554219	Ups	GO:0140547:acquisition of seed longevity;GO:0033355:ascorbate glutathione cycle;GO:0019852:L-ascorbic acid metabolic process;GO:0080151:positive regulation of salicylic acid mediated signaling pathway;GO:0010731:protein glutathionylation;	GO:0005829:cytosol;GO:0005739:mitochondrion;GO:0005886:plasma membrane;	GO:0043295:glutathione binding;GO:0045174:glutathione dehydrogenase (ascorbate) activity;GO:0004364:glutathione transferase activity;	-	-
gene-LOC102625546	long-chain-alcohol oxidase FAO4A	2.97853085837411	0.00898073976740641	Ups	-	GO:0016020:membrane;	GO:0050660:flavin adenine dinucleotide binding;GO:0046577:long-chain-alcohol oxidase activity;	K17756	-
gene-LOC127900661	disease resistance-like protein DSC1	-4.91659	0.00916536910471237	Down	-	-	-	-	-
gene-LOC102625153	E3 ubiquitin-protein ligase RSL1-like	-4.55625	0.0092275418336852	Down	-	-	-	K11975	-
gene-LOC102629493	photosynthetic NDH subunit of lumenal location 1%2C chloroplastic%2C transcript variant X1	1.97390698395995	0.0092416070598377	Ups	GO:0015979:photosynthesis;	GO:0009507:chloroplast;GO:0009535:chloroplast thylakoid membrane;GO:0019898:extrinsic component of membrane;GO:0009654:photosystem II oxygen evolving complex;GO:0009579:thylakoid;	GO:0005509:calcium ion binding;	K02717	ko00195 Photosynthesis;ko01100 Metabolic pathways;;
gene-LOC127902035	WAT1-related protein At1g68170-like	-3.69172	0.00929369245432323	Down	-	-	-	-	-
gene-LOC102625160	subtilisin-like protease SBT3.9%2C transcript variant X2	-2.24573	0.00933443505799341	Down	GO:0009682:induced systemic resistance;GO:0006508:proteolysis;	GO:0031012:extracellular matrix;GO:0005615:extracellular space;GO:0009505:plant-type cell wall;	GO:0004252:serine-type endopeptidase activity;	-	-
gene-LOC102626787	D-3-phosphoglycerate dehydrogenase 2%2C chloroplastic-like	1.71731047860184	0.00951736147343797	Ups	GO:0006564:L-serine biosynthetic process;	GO:0009507:chloroplast;GO:0009570:chloroplast stroma;GO:0005634:nucleus;	GO:0051287:NAD binding;GO:0004617:phosphoglycerate dehydrogenase activity;	K00058	ko00260 Glycine, serine and threonine metabolism;ko00270 Cysteine and methionine metabolism;ko00680 Methane metabolism;ko01100 Metabolic pathways;ko01110 Biosynthesis of secondary metabolites;ko01120 Microbial metabolism in diverse environments;ko01200 Carbon metabolism;ko01230 Biosynthesis of amino acids;;
gene-LOC102626255	ethylene-responsive transcription factor ERF105	1.26291746658447	0.00952661169884638	Ups	-	-	-	K09286	-
gene-LOC102618838	fatty acid amide hydrolase%2C transcript variant X2	1.80146625326291	0.00961683167824264	Ups	-	-	-	-	-
gene-LOC102607332	psbP domain-containing protein 1%2C chloroplastic%2C transcript variant X2	2.01337267024142	0.00964112228885831	Ups	GO:0048564:photosystem I assembly;	GO:0009507:chloroplast;GO:0009570:chloroplast stroma;GO:0009543:chloroplast thylakoid lumen;GO:0009535:chloroplast thylakoid membrane;GO:0019898:extrinsic component of membrane;GO:0009654:photosystem II oxygen evolving complex;GO:0009579:thylakoid;GO:0031977:thylakoid lumen;	GO:0005509:calcium ion binding;	-	-
gene-LOC102625544	non-specific lipid-transfer protein 2-like	4.46127212033722	0.0103871183483921	Ups	GO:0006869:lipid transport;	-	GO:0008289:lipid binding;	-	-
gene-LOC102630938	uncharacterized LOC102630938	5.42548862696252	0.0108264271788806	Ups	-	-	-	-	-
gene-LOC102615308	GDSL esterase/lipase EXL1-like	5.47419199580405	0.0108749459001744	Ups	GO:0016042:lipid catabolic process;	GO:0005576:extracellular region;	GO:0016298:lipase activity;	-	-
gene-LOC102623739	legumain	1.92093961599367	0.0109754432837539	Ups	GO:0051603:proteolysis involved in protein catabolic process;	GO:0110165:cellular anatomical entity;	GO:0004197:cysteine-type endopeptidase activity;	K01369	-
gene-LOC102622372	L-ascorbate peroxidase 2%2C cytosolic	1.37794032678921	0.0111612393566871	Ups	GO:0034599:cellular response to oxidative stress;GO:0042744:hydrogen peroxide catabolic process;GO:0006979:response to oxidative stress;GO:0000302:response to reactive oxygen species;	GO:0009507:chloroplast;GO:0005829:cytosol;	GO:0020037:heme binding;GO:0016688:L-ascorbate peroxidase activity;GO:0046872:metal ion binding;GO:0004601:peroxidase activity;	K00434	ko00053 Ascorbate and aldarate metabolism;ko00480 Glutathione metabolism;ko01100 Metabolic pathways;;
gene-LOC102631254	probable O-methyltransferase 3	2.29183180473337	0.011201303684658	Ups	GO:0032259:methylation;	-	GO:0008171:O-methyltransferase activity;GO:0046983:protein dimerization activity;	-	-
gene-LOC102625473	protein ENHANCED DISEASE RESISTANCE 2	2.29035981460199	0.0116273912709167	Ups	-	-	-	-	-
gene-LOC102606716	putative expansin-B2	2.26755169620863	0.0117681500441723	Ups	GO:0009828:plant-type cell wall loosening;GO:0019953:sexual reproduction;GO:0009826:unidimensional cell growth;	GO:0005576:extracellular region;GO:0016020:membrane;	-	-	-
gene-LOC102615432	WAT1-related protein At3g28050-like%2C transcript variant X1	2.41785054980613	0.0120738856409325	Ups	-	-	-	-	-
gene-LOC102626058	uncharacterized LOC102626058	-4.62481	0.0124131264674311	Down	-	-	-	-	-
gene-LOC102617883	mechanosensitive ion channel protein 10-like%2C transcript variant X1	3.76373173192146	0.0125003347564106	Ups	-	-	-	-	-
gene-LOC102629656	linoleate 13S-lipoxygenase 2-1%2C chloroplastic-like	2.84030954269621	0.0125065124208688	Ups	GO:0006633:fatty acid biosynthetic process;GO:0010597:green leaf volatile biosynthetic process;GO:0034440:lipid oxidation;GO:0031408:oxylipin biosynthetic process;	GO:0009570:chloroplast stroma;GO:0009534:chloroplast thylakoid;	GO:0016165:linoleate 13S-lipoxygenase activity;GO:0046872:metal ion binding;GO:0016702:oxidoreductase activity, acting on single donors with incorporation of molecular oxygen, incorporation of two atoms of oxygen;	K00454	ko00591 Linoleic acid metabolism;ko00592 alpha-Linolenic acid metabolism;ko01100 Metabolic pathways;ko01110 Biosynthesis of secondary metabolites;;
gene-LOC102607069	protein HEADING DATE 3A-like	-1.86608	0.0126197150133216	Down	GO:0030154:cell differentiation;GO:0009908:flower development;GO:0010229:inflorescence development;GO:0009909:regulation of flower development;GO:0048510:regulation of timing of transition from vegetative to reproductive phase;GO:0048572:short-day photoperiodism;GO:0048575:short-day photoperiodism, flowering;GO:0010228:vegetative to reproductive phase transition of meristem;	GO:0005737:cytoplasm;GO:0005634:nucleus;	GO:0008429:phosphatidylethanolamine binding;	K16223	ko04712 Circadian rhythm - plant;;
gene-LOC102609482	transcription factor PIF7	5.26212560348703	0.0129498481571544	Ups	-	-	-	-	-
gene-LOC102617251	peroxidase 30%2C transcript variant X1	5.34871157398037	0.0131598752790795	Ups	GO:0042744:hydrogen peroxide catabolic process;GO:0006979:response to oxidative stress;	GO:0005737:cytoplasm;GO:0005576:extracellular region;GO:0005634:nucleus;GO:0009505:plant-type cell wall;GO:0009506:plasmodesma;	GO:0020037:heme binding;GO:0140825:lactoperoxidase activity;GO:0046872:metal ion binding;GO:0004601:peroxidase activity;	K00430	ko00940 Phenylpropanoid biosynthesis;ko01100 Metabolic pathways;ko01110 Biosynthesis of secondary metabolites;;
gene-LOC102618432	bark storage protein A-like	1.6323689317556	0.0131713408693121	Ups	-	-	-	-	-
gene-LOC102622299	uncharacterized LOC102622299	-1.82938	0.0131798856898916	Down	-	-	-	-	-
gene-LOC107174225	probable xyloglucan endotransglucosylase/hydrolase protein 23	-2.46813	0.0134567453682332	Down	GO:0042546:cell wall biogenesis;GO:0071555:cell wall organization;GO:0010411:xyloglucan metabolic process;	GO:0048046:apoplast;GO:0005794:Golgi apparatus;	GO:0004553:hydrolase activity, hydrolyzing O-glycosyl compounds;GO:0030247:polysaccharide binding;GO:0016762:xyloglucan:xyloglucosyl transferase activity;	K08235	-
gene-LOC102613119	auxin-responsive protein IAA14	2.30175193303794	0.0135495443697026	Ups	GO:0009734:auxin-activated signaling pathway;GO:0010102:lateral root morphogenesis;GO:0045892:negative regulation of DNA-templated transcription;GO:0009733:response to auxin;	GO:0005634:nucleus;	GO:0003700:DNA-binding transcription factor activity;GO:0000976:transcription cis-regulatory region binding;	K14484	ko04075 Plant hormone signal transduction;;
gene-LOC102620519	pentatricopeptide repeat-containing protein At1g05600	1.06398999176056	0.0136633159322995	Ups	-	-	-	-	-
gene-LOC102610188	transcription factor MYB1R1%2C transcript variant X2	1.88846014103738	0.0137538785454578	Ups	GO:0010252:obsolete auxin homeostasis;GO:0048527:lateral root development;GO:0048366:leaf development;GO:0010150:leaf senescence;GO:0045892:negative regulation of DNA-templated transcription;GO:2000469:negative regulation of peroxidase activity;GO:0000122:negative regulation of transcription by RNA polymerase II;GO:0030307:positive regulation of cell growth;GO:0090697:post-embryonic plant organ m…	GO:0005634:nucleus;	GO:0003700:DNA-binding transcription factor activity;GO:0000976:transcription cis-regulatory region binding;GO:0008270:zinc ion binding;	-	-
gene-LOC102620594	calcium-transporting ATPase 2%2C plasma membrane-type-like	-1.43741	0.0139763994179124	Down	GO:0070588:calcium ion transmembrane transport;	GO:0005783:endoplasmic reticulum;GO:0005789:endoplasmic reticulum membrane;GO:0043231:intracellular membrane-bounded organelle;GO:0016020:membrane;GO:0005886:plasma membrane;	GO:0005524:ATP binding;GO:0016887:ATP hydrolysis activity;GO:0019829:ATPase-coupled monoatomic cation transmembrane transporter activity;GO:0015085:calcium ion transmembrane transporter activity;GO:0005516:calmodulin binding;GO:0046872:metal ion binding;GO:0005388:P-type calcium transporter activity;	K01537	-
gene-LOC102627902	omega-hydroxypalmitate O-feruloyl transferase-like	5.2021763094708	0.0141347572146636	Ups	-	-	-	K15400	ko00073 Cutin, suberine and wax biosynthesis;;
gene-LOC102608867	uncharacterized LOC102608867	-4.51428	0.0145797165560312	Down	-	-	-	-	-
gene-LOC102612735	protein ACCELERATED CELL DEATH 6-like	5.15200872565394	0.0145997052626947	Ups	-	-	-	-	-
gene-LOC102621432	protein ELF4-LIKE 1-like	3.59422763778526	0.0146321379910727	Ups	GO:0009649:entrainment of circadian clock;GO:0042753:positive regulation of circadian rhythm;GO:0048511:rhythmic process;	GO:0005634:nucleus;	GO:0042803:protein homodimerization activity;	-	-
gene-LOC102614517	peroxidase 15-like	2.20770104525466	0.0151104481802215	Ups	GO:0042744:hydrogen peroxide catabolic process;GO:0006979:response to oxidative stress;	GO:0005576:extracellular region;	GO:0020037:heme binding;GO:0140825:lactoperoxidase activity;GO:0046872:metal ion binding;GO:0004601:peroxidase activity;	K00430	ko00940 Phenylpropanoid biosynthesis;ko01100 Metabolic pathways;ko01110 Biosynthesis of secondary metabolites;;
gene-LOC102620231	hypothetical protein	1.34336043401638	0.0152042535733193	Ups	-	-	-	-	-
gene-LOC102609559	uncharacterized LOC102609559%2C transcript variant X2	-1.40554	0.0153463082419891	Down	-	-	-	-	-
gene-LOC102617623	protein trichome birefringence-like 38	1.74636630829252	0.0156774065029753	Ups	-	GO:0005794:Golgi apparatus;GO:0016020:membrane;	GO:0016413:O-acetyltransferase activity;	-	-
gene-LOC102628172	endochitinase-like	2.25456243188433	0.015707424615941	Ups	GO:0005975:carbohydrate metabolic process;GO:0016998:cell wall macromolecule catabolic process;GO:0006032:chitin catabolic process;GO:0050832:defense response to fungus;	-	GO:0008061:chitin binding;	K01183	ko00520 Amino sugar and nucleotide sugar metabolism;ko01100 Metabolic pathways;;
gene-LOC102624827	heat shock 70 kDa protein 8%2C transcript variant X2	1.6765629024772	0.015803090575098	Ups	GO:0034620:cellular response to unfolded protein;GO:0051085:chaperone cofactor-dependent protein refolding;GO:0042026:protein refolding;GO:0009408:response to heat;	GO:0005737:cytoplasm;	GO:0005524:ATP binding;GO:0016887:ATP hydrolysis activity;GO:0140662:ATP-dependent protein folding chaperone;GO:0031072:heat shock protein binding;GO:0051787:misfolded protein binding;GO:0044183:protein folding chaperone;GO:0051082:unfolded protein binding;	K09489	-
gene-LOC127901494	disease resistance protein RUN1-like	-1.07031	0.0158884990697477	Down	GO:0050832:defense response to fungus;GO:0043068:positive regulation of programmed cell death;GO:0007165:signal transduction;	GO:0005737:cytoplasm;GO:0005634:nucleus;	GO:0043531:ADP binding;GO:0050135:NAD(P)+ nucleosidase activity;GO:0061809:NAD+ nucleotidase, cyclic ADP-ribose generating;GO:0042803:protein homodimerization activity;	-	-
gene-LOC102628200	putative cytochrome c oxidase subunit 5C-4	1.39046447263876	0.0161321552456513	Ups	-	GO:0005746:mitochondrial respirasome;	-	-	-
gene-LOC102622700	probable LRR receptor-like serine/threonine-protein kinase At5g63710%2C transcript variant X3	-1.29104	0.0163773726537553	Down	GO:0006468:protein phosphorylation;	GO:0005886:plasma membrane;	GO:0005524:ATP binding;GO:0106310:protein serine kinase activity;GO:0004674:protein serine/threonine kinase activity;	-	-
gene-EXP2	expansin 2	3.15143818147405	0.016466796171886	Ups	GO:0009664:plant-type cell wall organization;GO:0009635:response to herbicide;GO:0006949:syncytium formation;	GO:0005576:extracellular region;GO:0016020:membrane;	-	-	-
gene-LOC102623884	probable F-box protein At4g22030	-1.17985	0.0166539309959381	Down	-	-	-	-	-
gene-LOC102623839	alcohol dehydrogenase-like%2C transcript variant X2	2.40596130088337	0.0167163219654078	Ups	-	GO:0005737:cytoplasm;	GO:0004022:alcohol dehydrogenase (NAD+) activity;GO:0008270:zinc ion binding;	K18857	ko00010 Glycolysis / Gluconeogenesis;ko00071 Fatty acid degradation;ko00350 Tyrosine metabolism;ko00592 alpha-Linolenic acid metabolism;ko00620 Pyruvate metabolism;ko01100 Metabolic pathways;ko01110 Biosynthesis of secondary metabolites;ko01120 Microbial metabolism in diverse environments;;
gene-LOC127903138	uncharacterized LOC127903138	-3.37384	0.0167829529805978	Down	-	-	-	-	-
gene-LOC102625467	annexin D4	3.08610860533502	0.0169123613696314	Ups	GO:0009737:response to abscisic acid;GO:0009409:response to cold;GO:0009408:response to heat;GO:0006970:response to osmotic stress;GO:0009651:response to salt stress;GO:0009414:response to water deprivation;	GO:0005737:cytoplasm;GO:0005794:Golgi apparatus;GO:0009506:plasmodesma;	GO:0005509:calcium ion binding;GO:0005544:calcium-dependent phospholipid binding;GO:0003729:mRNA binding;	-	-
gene-LOC102607907	GDSL esterase/lipase At2g04570-like	5.51244240429549	0.0171496292196313	Ups	GO:0016042:lipid catabolic process;	GO:0005576:extracellular region;	GO:0016297:acyl-[acyl-carrier-protein] hydrolase activity;	-	-
gene-LOC102611538	ethylene-response factor C3	1.87464948156429	0.0174953912722766	Ups	GO:0006952:defense response;GO:0009873:ethylene-activated signaling pathway;GO:0009867:jasmonic acid mediated signaling pathway;	GO:0005634:nucleus;	GO:0003677:DNA binding;GO:0003700:DNA-binding transcription factor activity;GO:0000976:transcription cis-regulatory region binding;	K14516	ko04016 koK signaling pathway - plant;ko04075 Plant hormone signal transduction;;
gene-LOC102617518	GDSL esterase/lipase APG-like	9.27592550726945	0.0176039074056315	Ups	GO:0016042:lipid catabolic process;	GO:0048046:apoplast;	GO:0016788:hydrolase activity, acting on ester bonds;	-	-
gene-LOC102620814	pectinesterase QRT1	-1.7316	0.0177305289683148	Down	-	-	-	K01051	ko00040 Pentose and glucuronate interconversions;ko01100 Metabolic pathways;ko02020 Two-component system;;
gene-LOC102624042	annexin D3%2C transcript variant X4	1.95122029684582	0.0178552665221432	Ups	GO:0009409:response to cold;GO:0009408:response to heat;GO:0009651:response to salt stress;GO:0009414:response to water deprivation;	GO:0005737:cytoplasm;GO:0000325:plant-type vacuole;	GO:0005509:calcium ion binding;GO:0005544:calcium-dependent phospholipid binding;	-	-
gene-LOC102616144	L-type lectin-domain containing receptor kinase SIT2-like	-1.88888	0.0181784124407544	Down	GO:0042742:defense response to bacterium;GO:0002229:defense response to oomycetes;GO:0006468:protein phosphorylation;GO:0009751:response to salicylic acid;	GO:0005783:endoplasmic reticulum;GO:0005886:plasma membrane;	GO:0005524:ATP binding;GO:0030246:carbohydrate binding;GO:0106310:protein serine kinase activity;GO:0004675:transmembrane receptor protein serine/threonine kinase activity;	-	-
gene-LOC102621704	ras-related protein Rab7-like%2C transcript variant X2	-1.60961	0.0183180779536206	Down	GO:0015031:protein transport;	GO:0005886:plasma membrane;GO:0005774:vacuolar membrane;	GO:0005525:GTP binding;GO:0003924:GTPase activity;	K07897	ko04144 Endocytosis;ko04145 Phagosome;;
gene-LOC102613757	uncharacterized LOC102613757	4.17043260889266	0.0185266324673744	Ups	-	-	-	-	-
gene-LOC107178087	uncharacterized LOC107178087	3.72934646988251	0.0187008582114544	Ups	-	-	-	-	-
gene-LOC107176465	LRR receptor-like serine/threonine-protein kinase EFR	-1.39703	0.0187039118312804	Down	-	-	-	-	-
gene-LOC102629212	cytochrome P450 84A1-like	-4.32776	0.0189319278266894	Down	GO:0009809:lignin biosynthetic process;GO:0009699:phenylpropanoid biosynthetic process;GO:0010224:response to UV-B;	GO:0005783:endoplasmic reticulum;GO:0005886:plasma membrane;	GO:0020037:heme binding;GO:0005506:iron ion binding;GO:0004497:monooxygenase activity;GO:0016705:oxidoreductase activity, acting on paired donors, with incorporation or reduction of molecular oxygen;	K09755	ko00940 Phenylpropanoid biosynthesis;ko01100 Metabolic pathways;ko01110 Biosynthesis of secondary metabolites;;
gene-LOC102608237	homeobox-leucine zipper protein ATHB-12-like	1.72162276097362	0.0190691005646063	Ups	GO:0045893:positive regulation of DNA-templated transcription;GO:0009737:response to abscisic acid;GO:0009414:response to water deprivation;	GO:0005634:nucleus;	GO:0003700:DNA-binding transcription factor activity;GO:0000981:DNA-binding transcription factor activity, RNA polymerase II-specific;GO:0043565:sequence-specific DNA binding;GO:0000976:transcription cis-regulatory region binding;	-	-
gene-LOC102621195	CASP-like protein 2A1	2.46422285607023	0.0191246855625926	Ups	GO:0090376:seed trichome differentiation;	GO:0005886:plasma membrane;	GO:0051539:4 iron, 4 sulfur cluster binding;	-	-
gene-LOC102628493	cysteine-rich receptor-like protein kinase 42	3.50917885860084	0.0191363128176002	Ups	GO:0006468:protein phosphorylation;	GO:0016020:membrane;	GO:0005524:ATP binding;GO:0106310:protein serine kinase activity;GO:0004674:protein serine/threonine kinase activity;	-	-
gene-LOC102616443	hypothetical protein%2C transcript variant X3	-4.43058	0.0191860308437597	Down	-	-	-	-	-
gene-LOC102616904	uncharacterized LOC102616904	-2.412	0.0196680070065843	Down	-	-	-	-	-
gene-LOC102613589	coumarin 8-geranyltransferase 1%2C chloroplastic-like	1.39852639164902	0.0198296225534576	Ups	-	-	-	K09833	ko00130 Ubiquinone and other terpenoid-quinone biosynthesis;ko01100 Metabolic pathways;ko01110 Biosynthesis of secondary metabolites;ko01240 Biosynthesis of cofactors;;
gene-LOC102622447	ABSCISIC ACID-INSENSITIVE 5-like protein 2	-3.72264	0.0199325496581347	Down	GO:0009738:abscisic acid-activated signaling pathway;GO:0045893:positive regulation of DNA-templated transcription;	GO:0005634:nucleus;	GO:0003700:DNA-binding transcription factor activity;GO:0000976:transcription cis-regulatory region binding;	K14432	ko04075 Plant hormone signal transduction;;
gene-LOC102629031	inositol-3-phosphate synthase	1.31481170442036	0.0199902034412737	Ups	GO:0006021:inositol biosynthetic process;GO:0008654:phospholipid biosynthetic process;	GO:0005829:cytosol;GO:0005634:nucleus;	GO:0004512:inositol-3-phosphate synthase activity;	K01858	ko00521 Streptomycin biosynthesis;ko00562 Inositol phosphate metabolism;ko01100 Metabolic pathways;ko01110 Biosynthesis of secondary metabolites;;
gene-LOC102619908	GEM-like protein 4	2.49632514821726	0.0202254060521596	Ups	-	-	-	-	-
gene-LOC102616455	beta carbonic anhydrase 1%2C chloroplastic%2C transcript variant X3	4.75417869115549	0.0205108178728974	Ups	GO:0015976:carbon utilization;GO:0050832:defense response to fungus;GO:2000122:negative regulation of stomatal complex development;GO:0015979:photosynthesis;GO:0010119:regulation of stomatal movement;GO:0010037:response to carbon dioxide;GO:0009409:response to cold;	GO:0048046:apoplast;GO:0009507:chloroplast;GO:0009941:chloroplast envelope;GO:0009570:chloroplast stroma;GO:0009535:chloroplast thylakoid membrane;GO:0005829:cytosol;GO:0005886:plasma membrane;GO:0010319:stromule;GO:0009579:thylakoid;	GO:0004089:carbonate dehydratase activity;GO:0003729:mRNA binding;GO:0008270:zinc ion binding;	K01673	ko00910 Nitrogen metabolism;ko01100 Metabolic pathways;;
gene-LOC102612701	hexokinase-1-like	-1.2799	0.0207868850865367	Down	GO:0046835:carbohydrate phosphorylation;GO:0001678:intracellular glucose homeostasis;GO:0051156:glucose 6-phosphate metabolic process;GO:0006006:glucose metabolic process;GO:0006096:glycolytic process;	GO:0009707:chloroplast outer membrane;GO:0005829:cytosol;GO:0005739:mitochondrion;	GO:0005524:ATP binding;GO:0008865:fructokinase activity;GO:0004340:glucokinase activity;GO:0005536:glucose binding;	K00844	ko00010 Glycolysis / Gluconeogenesis;ko00051 Fructose and mannose metabolism;ko00052 Galactose metabolism;ko00500 Starch and sucrose metabolism;ko00520 Amino sugar and nucleotide sugar metabolism;ko00521 Streptomycin biosynthesis;ko00524 Neomycin, kanamycin and gentamicin biosynthesis;ko01100 Metabolic pathways;ko01110 Biosynthesis of secondary metabolites;ko01120 Microbial metabolism in diverse …
gene-LOC102609809	WEB family protein At1g12150	-3.54277	0.0208276879912012	Down	-	-	-	-	-
gene-LOC102607213	leucine-rich repeat receptor protein kinase HPCA1	1.84720631689127	0.0210702340766773	Ups	GO:0009593:detection of chemical stimulus;GO:1901528:hydrogen peroxide mediated signaling pathway involved in stomatal movement;GO:0046777:protein autophosphorylation;GO:0090333:regulation of stomatal closure;	GO:0000325:plant-type vacuole;GO:0005886:plasma membrane;GO:0009536:plastid;	GO:0005524:ATP binding;GO:0016301:kinase activity;GO:0004675:transmembrane receptor protein serine/threonine kinase activity;	-	-
gene-CisiCp070	-	-1.51171	0.0213033078395762	Down	-	-	-	-	-
gene-LOC102624449	phosphatidylinositol/phosphatidylcholine transfer protein SFH12	-1.82629	0.0213078622547491	Down	GO:0015031:protein transport;	GO:0000139:Golgi membrane;GO:0005886:plasma membrane;	-	-	-
gene-LOC102609272	basic leucine zipper 4-like	3.77561043642747	0.0213117929138789	Ups	-	-	-	-	-
gene-LOC102607405	bifunctional fucokinase/fucose pyrophosphorylase	1.11839687414301	0.0214070193367419	Ups	GO:0005975:carbohydrate metabolic process;GO:0042352:GDP-L-fucose salvage;GO:0016310:phosphorylation;	-	GO:0005524:ATP binding;GO:0050201:fucokinase activity;GO:0047341:fucose-1-phosphate guanylyltransferase activity;GO:0046872:metal ion binding;	K05305	ko00051 Fructose and mannose metabolism;ko00520 Amino sugar and nucleotide sugar metabolism;ko01100 Metabolic pathways;ko01250 Biosynthesis of nucleotide sugars;;
gene-LOC102614080	glucuronoxylan 4-O-methyltransferase 1	-3.23086	0.0216380613404168	Down	-	-	-	-	-
gene-LOC102625335	high mobility group B protein 9%2C transcript variant X1	4.92992605481511	0.0217530044578498	Ups	GO:0000741:karyogamy;GO:0010197:polar nucleus fusion;GO:0006355:regulation of DNA-templated transcription;	GO:0005634:nucleus;	GO:0003677:DNA binding;GO:0003700:DNA-binding transcription factor activity;	-	-
gene-LOC102622283	cyclin-dependent kinase B1-2	-1.19308	0.0220625009817227	Down	GO:0051301:cell division;GO:0048825:cotyledon development;GO:0042023:DNA endoreduplication;GO:0000082:G1/S transition of mitotic cell cycle;GO:0010444:guard mother cell differentiation;GO:0006468:protein phosphorylation;GO:1902806:regulation of cell cycle G1/S phase transition;GO:0032875:regulation of DNA endoreduplication;GO:0010389:regulation of G2/M transition of mitotic cell cycle;GO:0010468:…	GO:0000307:cyclin-dependent protein kinase holoenzyme complex;GO:0005737:cytoplasm;GO:0005634:nucleus;	GO:0005524:ATP binding;GO:0030332:cyclin binding;GO:0004693:cyclin-dependent protein serine/threonine kinase activity;GO:0106310:protein serine kinase activity;GO:0008353:RNA polymerase II CTD heptapeptide repeat kinase activity;	K07760	-
gene-LOC102616409	protein JINGUBANG	3.53569	0.0222800790228345	Ups	-	-	-	-	-
gene-LOC127898872	uncharacterized LOC127898872	-2.75453	0.023289511171776	Down	-	-	-	-	-
gene-CisiCp043	-	-3.30033	0.0234032555072377	Down	-	-	-	-	-
gene-LOC102614584	pentatricopeptide repeat-containing protein At3g50420	-1.21338	0.0235757484106343	Down	GO:0009451:RNA modification;	-	GO:0003723:RNA binding;	-	-
gene-LOC102607436	disease resistance protein At4g27190-like%2C transcript variant X3	1.20232381554532	0.0236882971692968	Ups	-	-	-	K13459	ko04626 Plant-pathogen interaction;;
gene-LOC102629727	LRR receptor-like serine/threonine-protein kinase GSO1	-4.87656	0.0238688736747399	Down	GO:0071555:cell wall organization;GO:0035987:endodermal cell differentiation;GO:0045184:establishment of protein localization;GO:0055075:potassium ion homeostasis;GO:0006468:protein phosphorylation;GO:0051302:regulation of cell division;GO:0042659:regulation of cell fate specification;GO:1903224:regulation of endodermal cell differentiation;GO:2000280:regulation of root development;GO:2000067:reg…	GO:0048226:Casparian strip;GO:0005886:plasma membrane;	GO:0005524:ATP binding;GO:0106310:protein serine kinase activity;GO:0004674:protein serine/threonine kinase activity;	-	-
gene-LOC107177791	NAC domain-containing protein 1-like	-3.57076	0.0239184443566635	Down	-	-	-	-	-
gene-LOC102628841	uncharacterized LOC102628841	4.86858161857864	0.0239821488466605	Ups	-	-	-	-	-
gene-LOC102627694	embryo-specific protein ATS3B-like	2.46693099667467	0.0239854535248461	Ups	-	GO:0005576:extracellular region;GO:0000325:plant-type vacuole;GO:0009536:plastid;	-	-	-
gene-LOC127898906	uncharacterized LOC127898906	-3.55516	0.0240474062846341	Down	-	-	-	-	-
gene-LOC102628068	G-type lectin S-receptor-like serine/threonine-protein kinase LECRK3%2C transcript variant X3	-1.15403	0.0245404823935146	Down	-	-	-	-	-
gene-LOC102622603	ethylene-responsive transcription factor ERF003-like	3.75204254729774	0.0248313260927877	Ups	GO:0009873:ethylene-activated signaling pathway;	GO:0005634:nucleus;	GO:0003677:DNA binding;GO:0003700:DNA-binding transcription factor activity;	-	-
gene-LOC102625675	receptor-like cytosolic serine/threonine-protein kinase RBK2	-2.81826	0.0248998711411013	Down	GO:0006468:protein phosphorylation;	GO:0005737:cytoplasm;GO:0005634:nucleus;	GO:0005524:ATP binding;GO:0051020:GTPase binding;GO:0106310:protein serine kinase activity;GO:0004674:protein serine/threonine kinase activity;	-	-
gene-LOC102619944	protein DETOXIFICATION 49	-2.03149	0.0251091167547731	Down	GO:1990961:xenobiotic detoxification by transmembrane export across the plasma membrane;	GO:0016020:membrane;	GO:0015297:antiporter activity;GO:0022857:transmembrane transporter activity;GO:0042910:xenobiotic transmembrane transporter activity;	K03327	-
gene-LOC102630850	inhibitor of trypsin and hageman factor-like	2.44211792335828	0.0253300675486231	Ups	GO:0010466:negative regulation of peptidase activity;GO:0009611:response to wounding;	-	GO:0004867:serine-type endopeptidase inhibitor activity;	-	-
gene-LOC102629478	photosystem II reaction center W protein%2C chloroplastic	1.47654454851998	0.0253630140911502	Ups	GO:0015979:photosynthesis;	GO:0009535:chloroplast thylakoid membrane;GO:0009523:photosystem II;	-	K02721	ko00195 Photosynthesis;ko01100 Metabolic pathways;;
gene-CisiCp033	-	-1.83319	0.0254400082566281	Down	-	-	-	-	-
gene-LOC102631384	BRCT domain-containing protein At4g02110%2C transcript variant X4	-2.22704	0.0256082400524246	Down	-	-	-	-	-
gene-LOC102612657	thermospermine synthase ACAULIS5	2.17460246153965	0.0263100916590813	Ups	GO:0009926:auxin polar transport;GO:0010087:phloem or xylem histogenesis;GO:0006596:polyamine biosynthetic process;GO:0048759:xylem vessel member cell differentiation;	GO:0005737:cytoplasm;	GO:0016768:spermine synthase activity;GO:0010487:thermospermine synthase activity;	K18787	-
gene-LOC102609290	probable polyamine oxidase 5	4.77769312150391	0.0266399944650589	Ups	GO:0048510:regulation of timing of transition from vegetative to reproductive phase;GO:0046208:spermine catabolic process;GO:1903602:thermospermine catabolic process;	GO:0005737:cytoplasm;	GO:0050660:flavin adenine dinucleotide binding;GO:0052903:N1-acetylspermine:oxygen oxidoreductase (3-acetamidopropanal-forming) activity;GO:0052894:norspermine:oxygen oxidoreductase activity;GO:0016491:oxidoreductase activity;GO:0046592:polyamine oxidase activity;GO:0052901:spermine:oxygen oxidoreductase (spermidine-forming) activity;GO:1990534:thermospermine oxidase activity;	K12259	ko00330 Arginine and proline metabolism;ko00410 beta-Alanine metabolism;ko01100 Metabolic pathways;;
gene-LOC102625639	uncharacterized LOC102625639	1.16163941813093	0.0267321451714388	Ups	-	-	-	-	-
gene-LOC102618581	putative MO25-like protein At5g47540	-4.09734	0.0273149384202628	Down	GO:0035556:intracellular signal transduction;	GO:0009536:plastid;	GO:0043539:protein serine/threonine kinase activator activity;	K08272	-
gene-LOC102621214	uncharacterized LOC102621214%2C transcript variant X1	-1.10732	0.0274965127334377	Down	-	-	-	-	-
gene-LOC102614616	oligopeptide transporter 2-like	-3.55528	0.0276578985808546	Down	GO:0015031:protein transport;	GO:0016020:membrane;GO:0005886:plasma membrane;	GO:0035673:oligopeptide transmembrane transporter activity;	-	-
gene-LOC102630436	brassinosteroid-responsive RING protein 1	1.44572586126844	0.0277471308339773	Ups	-	-	-	-	-
gene-LOC102613020	calcium-binding protein KRP1	3.25958164471194	0.0278135391259503	Ups	GO:0071456:cellular response to hypoxia;GO:0009733:response to auxin;	-	GO:0005509:calcium ion binding;	-	-
gene-LOC127901782	uncharacterized LOC127901782%2C transcript variant X1	1.95332441633497	0.0279628050994932	Ups	-	-	-	-	-
gene-LOC102630109	hypothetical protein	1.53956765897577	0.0283012273683893	Ups	-	-	-	-	-
gene-LOC102613139	non-specific lipid-transfer protein 4	1.96658821164785	0.0283773028988671	Ups	-	-	-	-	-
gene-LOC127899739	receptor-like protein EIX2	-3.6878	0.0284189459856979	Down	-	-	-	-	-
gene-LOC102609200	pyruvate kinase%2C cytosolic isozyme-like	-2.48266	0.0288215601241087	Down	GO:0006096:glycolytic process;	GO:0005737:cytoplasm;	GO:0005524:ATP binding;GO:0016301:kinase activity;GO:0000287:magnesium ion binding;GO:0030955:potassium ion binding;GO:0004743:pyruvate kinase activity;	K00873	ko00010 Glycolysis / Gluconeogenesis;ko00620 Pyruvate metabolism;ko01100 Metabolic pathways;ko01110 Biosynthesis of secondary metabolites;ko01120 Microbial metabolism in diverse environments;ko01200 Carbon metabolism;ko01230 Biosynthesis of amino acids;;
gene-LOC102617333	dihydroceramide fatty acyl 2-hydroxylase FAH2-like	3.36046307966796	0.0288987519877198	Ups	GO:0006633:fatty acid biosynthetic process;GO:0006631:fatty acid metabolic process;	GO:0005783:endoplasmic reticulum;GO:0005789:endoplasmic reticulum membrane;	GO:0080132:fatty acid alpha-hydroxylase activity;GO:0005506:iron ion binding;GO:0102771:sphingolipid very long chain fatty acid alpha-hydroxylase activity;	K19706	-
gene-LOC127899783	probable voltage-gated potassium channel subunit beta	4.89073427087314	0.0292403291805053	Ups	GO:0006813:potassium ion transport;GO:0034765:regulation of monoatomic ion transmembrane transport;	GO:0005576:extracellular region;GO:0005886:plasma membrane;GO:0009506:plasmodesma;	GO:0005244:voltage-gated monoatomic ion channel activity;	-	-
gene-LOC107177246	probable transcriptional regulator RABBIT EARS%2C transcript variant X1	-3.59213	0.0293671652133382	Down	-	-	-	-	-
gene-LOC102609338	kinesin-like protein KIN-7G%2C transcript variant X3	1.10389136565001	0.0294078269888974	Ups	GO:0007018:microtubule-based movement;	GO:0005874:microtubule;	GO:0005524:ATP binding;GO:0016887:ATP hydrolysis activity;GO:0008017:microtubule binding;GO:0003777:microtubule motor activity;	K11498	-
gene-LOC102619529	asparagine--tRNA ligase%2C cytoplasmic 2%2C transcript variant X2	3.45661701468942	0.0295150631294141	Ups	GO:0006421:asparaginyl-tRNA aminoacylation;	GO:0009507:chloroplast;GO:0005829:cytosol;GO:0005739:mitochondrion;	GO:0004816:asparagine-tRNA ligase activity;GO:0005524:ATP binding;	K01893	ko00970 Aminoacyl-tRNA biosynthesis;;
gene-LOC102621806	probable mannitol dehydrogenase	4.09109620338731	0.0297817365263347	Ups	GO:0071704:organic substance metabolic process;	-	GO:0046029:mannitol dehydrogenase activity;GO:0008270:zinc ion binding;	K00083	ko00940 Phenylpropanoid biosynthesis;ko01100 Metabolic pathways;ko01110 Biosynthesis of secondary metabolites;;
gene-LOC102623725	acyl carrier protein 1%2C chloroplastic-like	-1.62775	0.0298672261716376	Down	-	GO:0009507:chloroplast;	GO:0000036:acyl carrier activity;GO:0031177:phosphopantetheine binding;	-	-
gene-LOC107175568	receptor kinase-like protein Xa21	-1.44067	0.0299436807611205	Down	-	-	-	K04730	-
gene-LOC127898946	probable disease resistance protein At5g63020	4.0014619434883	0.0300928140635868	Ups	-	-	-	-	-
gene-LOC102607215	probable WRKY transcription factor 65	1.38379813599549	0.0302145021333208	Ups	GO:0009793:embryo development ending in seed dormancy;GO:0009555:pollen development;	GO:0005634:nucleus;	GO:0003700:DNA-binding transcription factor activity;GO:0000976:transcription cis-regulatory region binding;	-	-
gene-LOC102607653	glutaredoxin-C11	-1.31089	0.0304067092442397	Down	GO:0000122:negative regulation of transcription by RNA polymerase II;GO:0010167:response to nitrate;	GO:0005737:cytoplasm;	-	K03676	-
gene-LOC102625607	oxysterol-binding protein-related protein 4B	2.46644780744085	0.0305284985989336	Ups	-	GO:0005829:cytosol;GO:0043231:intracellular membrane-bounded organelle;GO:0016020:membrane;	GO:0032934:sterol binding;GO:0015248:sterol transporter activity;	-	-
gene-LOC102618016	3-ketoacyl-CoA synthase 1	1.44914382306307	0.0306957372289553	Ups	GO:0070417:cellular response to cold;GO:0009409:response to cold;GO:0009416:response to light stimulus;GO:0042761:very long-chain fatty acid biosynthetic process;GO:0010025:wax biosynthetic process;	GO:0022626:cytosolic ribosome;GO:0005783:endoplasmic reticulum;GO:0005789:endoplasmic reticulum membrane;GO:0016020:membrane;	GO:0009922:fatty acid elongase activity;GO:0102756:obsolete very-long-chain 3-ketoacyl-CoA synthase activity;	K15397	ko00062 Fatty acid elongation;ko01100 Metabolic pathways;ko01110 Biosynthesis of secondary metabolites;ko04626 Plant-pathogen interaction;;
gene-LOC102609490	E3 ubiquitin-protein ligase SGR9%2C amyloplastic	3.98039099190451	0.030779867755841	Ups	GO:0009738:abscisic acid-activated signaling pathway;GO:0051865:protein autoubiquitination;GO:0016567:protein ubiquitination;GO:0009737:response to abscisic acid;GO:0009414:response to water deprivation;	GO:0005737:cytoplasm;GO:0005829:cytosol;GO:0005634:nucleus;	GO:0046872:metal ion binding;GO:0061630:ubiquitin protein ligase activity;GO:0004842:ubiquitin-protein transferase activity;	-	-
gene-LOC102625339	probable disease resistance protein At4g27220%2C transcript variant X1	-1.01104	0.0312839600761749	Down	-	-	-	K13459	ko04626 Plant-pathogen interaction;;
gene-LOC102620402	protein PLANT CADMIUM RESISTANCE 2-like	2.10473250952085	0.0313537901190121	Ups	GO:0006979:response to oxidative stress;	GO:0005886:plasma membrane;	-	-	-
gene-LOC102623756	allene oxide cyclase%2C chloroplastic	1.47089610449817	0.0319348507185211	Ups	GO:0009695:jasmonic acid biosynthetic process;GO:0009620:response to fungus;	GO:0009507:chloroplast;GO:0000325:plant-type vacuole;GO:0005886:plasma membrane;	GO:0046423:allene-oxide cyclase activity;	K10525	ko00592 alpha-Linolenic acid metabolism;ko01100 Metabolic pathways;ko01110 Biosynthesis of secondary metabolites;;
gene-LOC102624436	probable aquaporin PIP2-8	3.33468640896166	0.0319591557504488	Ups	-	GO:0005886:plasma membrane;	GO:0015250:water channel activity;	K09872	-
gene-LOC102624695	probable pectate lyase 8	-2.44659	0.03217501986642	Down	GO:0045490:pectin catabolic process;	-	GO:0046872:metal ion binding;GO:0030570:pectate lyase activity;	K01728	ko00040 Pentose and glucuronate interconversions;ko01100 Metabolic pathways;ko02024 Quorum sensing;;
gene-LOC102615870	U-box domain-containing protein 41	-1.15806	0.0323137030129334	Down	-	-	-	-	-
gene-LOC102624711	uncharacterized LOC102624711%2C transcript variant X1	-1.97128	0.0325794444551956	Down	-	-	-	-	-
gene-LOC102609477	LRR receptor-like serine/threonine-protein kinase FEI 2	1.87586760996356	0.0326565253191923	Ups	GO:0006468:protein phosphorylation;	GO:0005886:plasma membrane;	GO:0005524:ATP binding;GO:0106310:protein serine kinase activity;GO:0004674:protein serine/threonine kinase activity;	-	-
gene-LOC102612519	uncharacterized LOC102612519%2C transcript variant X1	3.60119074977149	0.0327869277571107	Ups	-	-	-	K16743	-
gene-LOC102614614	probable beta-D-xylosidase 7	1.19048311999118	0.0335278756159409	Ups	GO:0031222:arabinan catabolic process;GO:0045493:xylan catabolic process;	GO:0048046:apoplast;GO:0009507:chloroplast;GO:0005739:mitochondrion;GO:0009505:plant-type cell wall;GO:0009506:plasmodesma;	GO:0046556:alpha-L-arabinofuranosidase activity;GO:0009044:xylan 1,4-beta-xylosidase activity;	K15920	ko00520 Amino sugar and nucleotide sugar metabolism;ko01100 Metabolic pathways;;
gene-LOC127901070	disease resistance protein RPV1-like	-1.44841	0.0337228545852365	Down	-	-	-	-	-
gene-LOC102615048	transcription repressor OFP6	-1.56265	0.0337687497843535	Down	GO:0045892:negative regulation of DNA-templated transcription;	GO:0005634:nucleus;	-	-	-
gene-LOC102610978	(-)-germacrene D synthase	4.13794790107559	0.033874186916921	Ups	GO:0016102:diterpenoid biosynthetic process;GO:0051762:sesquiterpene biosynthetic process;	-	GO:0102889:beta-elemene synthase activity;GO:0000287:magnesium ion binding;GO:0010334:sesquiterpene synthase activity;	-	-
gene-LOC102620564	CDT1-like protein b	2.48020982468435	0.0345402694473616	Ups	GO:0009658:chloroplast organization;GO:0051276:chromosome organization;GO:0006260:DNA replication;GO:0000076:DNA replication checkpoint signaling;GO:0071163:DNA replication preinitiation complex assembly;GO:0048229:gametophyte development;GO:0000278:mitotic cell cycle;GO:0030174:regulation of DNA-templated DNA replication initiation;	GO:0005634:nucleus;	GO:0004693:cyclin-dependent protein serine/threonine kinase activity;GO:0003677:DNA binding;GO:0070182:DNA polymerase binding;	K10727	-
gene-LOC127901496	21 kDa seed protein-like	1.12058895701485	0.0347747259574059	Ups	-	-	-	-	-
gene-LOC102612305	probable LRR receptor-like serine/threonine-protein kinase At1g05700%2C transcript variant X1	3.89378541411567	0.0349839494381093	Ups	-	-	-	-	-
gene-LOC102622345	uncharacterized LOC102622345	4.79893941631312	0.0350384359979008	Ups	-	-	-	-	-
gene-LOC102615457	protein DETOXIFICATION 40-like%2C transcript variant X1	1.7930755842625	0.0351146556634344	Ups	GO:1990961:xenobiotic detoxification by transmembrane export across the plasma membrane;	GO:0016020:membrane;GO:0000325:plant-type vacuole;GO:0005774:vacuolar membrane;GO:0005773:vacuole;	GO:0015297:antiporter activity;GO:0022857:transmembrane transporter activity;GO:0042910:xenobiotic transmembrane transporter activity;	K03327	-
gene-LOC102611094	polyubiquitin 11	-1.66421	0.0353396506230918	Down	-	GO:0005737:cytoplasm;GO:0005634:nucleus;	GO:0003729:mRNA binding;	K08770	ko04120 Ubiquitin mediated proteolysis;;
gene-LOC102619481	calcium-dependent protein kinase 29%2C transcript variant X1	1.7066644779638	0.0353739899797936	Ups	GO:0035556:intracellular signal transduction;GO:0018105:peptidyl-serine phosphorylation;GO:0046777:protein autophosphorylation;GO:0007165:signal transduction;	GO:0005737:cytoplasm;GO:0005739:mitochondrion;GO:0005634:nucleus;GO:0005886:plasma membrane;GO:0005829:cytosol;	GO:0005524:ATP binding;GO:0005509:calcium ion binding;GO:0009931:calcium-dependent protein serine/threonine kinase activity;GO:0005516:calmodulin binding;GO:0004683:calmodulin-dependent protein kinase activity;GO:0106310:protein serine kinase activity;	K13412	ko04626 Plant-pathogen interaction;;
gene-LOC102623244	uncharacterized LOC102623244	3.18234738762977	0.035833025868332	Ups	-	-	-	K01285	-
gene-LOC102615610	uncharacterized LOC102615610%2C transcript variant X2	-1.70664	0.0360004622641012	Down	-	-	-	-	-
gene-LOC102611397	hypothetical protein	-1.49318	0.0360687000417338	Down	-	-	-	-	-
gene-LOC102612689	putative disease resistance protein At4g19050%2C transcript variant X1	1.43618184371594	0.0361501134946121	Ups	-	-	-	-	-
gene-LOC102627504	uncharacterized LOC102627504	-3.83895	0.0364736770565694	Down	-	-	-	K11269	-
gene-LOC102624463	probable terpene synthase 9%2C transcript variant X1	1.31982401667893	0.0368537815705873	Ups	GO:0016102:diterpenoid biosynthetic process;GO:0120251:hydrocarbon biosynthetic process;	-	GO:0000287:magnesium ion binding;GO:0010333:terpene synthase activity;	-	-
gene-LOC107177185	uncharacterized LOC107177185	-3.91942	0.0371430524967133	Down	-	-	-	-	-
gene-LOC102629747	protein CUP-SHAPED COTYLEDON 3	1.98460012943891	0.0372145402088143	Ups	GO:0010014:meristem initiation;GO:0010199:organ boundary specification between lateral organs and the meristem;	GO:0005634:nucleus;	GO:0003700:DNA-binding transcription factor activity;GO:0000976:transcription cis-regulatory region binding;	-	-
gene-LOC102629513	receptor-like protein 51	3.44766161385524	0.0380267923940611	Ups	GO:0006952:defense response;GO:1900426:positive regulation of defense response to bacterium;GO:1902290:positive regulation of defense response to oomycetes;GO:0031347:regulation of defense response;GO:0009617:response to bacterium;	GO:0005829:cytosol;GO:0005886:plasma membrane;	-	-	-
gene-LOC102624725	boron transporter 1%2C transcript variant X3	1.50978128246879	0.0381805553218383	Ups	GO:0035445:borate transmembrane transport;GO:0080029:cellular response to boron-containing substance levels;GO:0050801:monoatomic ion homeostasis;GO:0010036:response to boron-containing substance;GO:0055085:transmembrane transport;	GO:0010008:endosome membrane;GO:0005886:plasma membrane;GO:0005774:vacuolar membrane;	GO:0046715:active borate transmembrane transporter activity;GO:0005452:solute:inorganic anion antiporter activity;GO:0022857:transmembrane transporter activity;	-	-
gene-LOC112498313	pathogen-related protein-like%2C transcript variant X3	2.12571418938211	0.0382150271786838	Ups	-	-	-	-	-
gene-LOC102619868	uncharacterized LOC102619868	1.01721482816995	0.038421742945745	Ups	-	-	-	-	-
gene-LOC102617153	non-specific lipid transfer protein GPI-anchored 2-like	5.93609929391353	0.0391988835835615	Ups	-	-	-	-	-
gene-LOC127901484	putative disease resistance RPP13-like protein 1	-1.59157	0.0392954314487808	Down	-	-	-	-	-
gene-LOC102614102	chitinase 2-like	-2.91959	0.0394397438569399	Down	GO:0006032:chitin catabolic process;GO:0000272:polysaccharide catabolic process;	-	GO:0008061:chitin binding;GO:0004568:chitinase activity;	K01183	ko00520 Amino sugar and nucleotide sugar metabolism;ko01100 Metabolic pathways;;
gene-LOC102617884	stemmadenine O-acetyltransferase-like	2.53609490260226	0.0399643150399065	Ups	-	-	-	-	-
gene-LOC102609095	pectinesterase/pectinesterase inhibitor PPE8B-like	2.14061716215171	0.0402568065553189	Ups	GO:0042545:cell wall modification;GO:0045490:pectin catabolic process;	GO:0005576:extracellular region;	GO:0045330:aspartyl esterase activity;GO:0004857:enzyme inhibitor activity;GO:0030599:pectinesterase activity;	K01051	ko00040 Pentose and glucuronate interconversions;ko01100 Metabolic pathways;ko02020 Two-component system;;
gene-LOC102620667	uncharacterized LOC102620667	-1.9032	0.0402628776852452	Down	-	-	-	-	-
gene-LOC127899846	receptor-like protein EIX2	-3.8111	0.0403030065452686	Down	-	-	-	-	-
gene-LOC102624065	aquaporin TIP2-1	2.28715532367198	0.0403075222191424	Ups	GO:0006833:water transport;	GO:0042807:central vacuole;GO:0009941:chloroplast envelope;GO:0005794:Golgi apparatus;GO:0016020:membrane;GO:0009505:plant-type cell wall;GO:0000325:plant-type vacuole;GO:0009705:plant-type vacuole membrane;GO:0005886:plasma membrane;GO:0009506:plasmodesma;GO:0000326:protein storage vacuole;	GO:0042802:identical protein binding;GO:0015200:methylammonium transmembrane transporter activity;GO:0015250:water channel activity;	K09873	-
gene-LOC102608197	uncharacterized LOC102608197%2C transcript variant X1	1.54299799253412	0.0407291640001992	Ups	-	-	-	-	-
gene-LOC102610630	protein LIGHT-DEPENDENT SHORT HYPOCOTYLS 1	2.54767725570014	0.0413078803867046	Ups	GO:0009299:mRNA transcription;GO:0090698:post-embryonic plant morphogenesis;GO:0009637:response to blue light;GO:0010218:response to far red light;GO:0009416:response to light stimulus;GO:0010114:response to red light;GO:0009826:unidimensional cell growth;	GO:0005634:nucleus;	GO:0003677:DNA binding;	-	-
gene-LOC102608664	uncharacterized LOC102608664	-1.18637	0.0413857699714756	Down	-	-	-	K15201	-
gene-LOC102612163	galactinol--sucrose galactosyltransferase-like	3.25271760817867	0.0414857085560523	Ups	GO:0005975:carbohydrate metabolic process;	-	GO:0047274:galactinol-sucrose galactosyltransferase activity;	K06617	ko00052 Galactose metabolism;ko01100 Metabolic pathways;;
gene-LOC102627285	G-type lectin S-receptor-like serine/threonine-protein kinase LECRK3	-1.05278	0.0415797557892016	Down	-	-	-	-	-
gene-LOC102608654	umecyanin-like%2C transcript variant X1	-1.40984	0.0417758386615786	Down	-	-	-	-	-
gene-LOC102618027	subtilisin-like protease SBT1.7	1.66588222935282	0.0417967908344907	Ups	GO:0080001:mucilage extrusion from seed coat;GO:0048359:mucilage metabolic process involved in seed coat development;GO:0006508:proteolysis;GO:0010214:seed coat development;	GO:0048046:apoplast;GO:0005576:extracellular region;GO:0099503:secretory vesicle;	GO:0004252:serine-type endopeptidase activity;	-	-
gene-LOC102620302	protein NRT1/ PTR FAMILY 1.2%2C transcript variant X1	-3.41995	0.0422106616802689	Down	GO:0015706:nitrate transmembrane transport;GO:0055085:transmembrane transport;	GO:0016020:membrane;GO:0005634:nucleus;GO:0005886:plasma membrane;	GO:0080054:low-affinity nitrate transmembrane transporter activity;GO:0022857:transmembrane transporter activity;	-	-
gene-LOC102621914	probable linoleate 9S-lipoxygenase 5	1.60228144020097	0.0424779128455287	Ups	GO:0006952:defense response;GO:0006633:fatty acid biosynthetic process;GO:0010311:lateral root formation;GO:0034440:lipid oxidation;GO:1900366:negative regulation of defense response to insect;GO:0031408:oxylipin biosynthetic process;GO:0048364:root development;	-	GO:1990136:linoleate 9S-lipoxygenase activity;GO:0046872:metal ion binding;GO:0016702:oxidoreductase activity, acting on single donors with incorporation of molecular oxygen, incorporation of two atoms of oxygen;	K15718	ko00591 Linoleic acid metabolism;;
gene-LOC102612728	ABC transporter G family member 15%2C transcript variant X2	3.51776294554023	0.0425351830931353	Ups	-	GO:0016020:membrane;	GO:0140359:ABC-type transporter activity;GO:0005524:ATP binding;GO:0016887:ATP hydrolysis activity;	K17076	ko02010 ABC transporters;;
gene-LOC102622148	serine/threonine-protein kinase PBL34	2.07629431191839	0.0429796723138214	Ups	GO:0006952:defense response;GO:0031663:lipopolysaccharide-mediated signaling pathway;GO:0002221:pattern recognition receptor signaling pathway;GO:0006468:protein phosphorylation;	GO:0005886:plasma membrane;	GO:0005524:ATP binding;GO:0106310:protein serine kinase activity;GO:0004674:protein serine/threonine kinase activity;	K04733	-
gene-LOC102619713	protein NRT1/ PTR FAMILY 4.5-like	1.72025170771455	0.0429831644167668	Ups	-	-	-	K14638	-
gene-LOC102629191	UDP-glycosyltransferase 83A1-like	7.90716703878309	0.0430823274957156	Ups	-	-	-	-	-
gene-LOC102628765	uncharacterized LOC102628765%2C transcript variant X2	1.28200797048845	0.0431723679350575	Ups	-	-	-	-	-
gene-LOC102611786	transcription factor bHLH106	2.56764235874586	0.043363979818721	Ups	GO:0042538:hyperosmotic salinity response;GO:0006355:regulation of DNA-templated transcription;	GO:0009941:chloroplast envelope;GO:0005634:nucleus;	GO:0003677:DNA binding;GO:0003700:DNA-binding transcription factor activity;GO:0046983:protein dimerization activity;	-	-
gene-LOC102624382	E3 ubiquitin-protein ligase Os04g0590900-like	3.6200596383769	0.0434353286979028	Ups	-	-	-	-	-
gene-LOC102627899	G-type lectin S-receptor-like serine/threonine-protein kinase At1g11410%2C transcript variant X1	1.18264566860634	0.0434564861426657	Ups	GO:0006468:protein phosphorylation;GO:0048544:recognition of pollen;	GO:0005886:plasma membrane;	GO:0005524:ATP binding;GO:0005516:calmodulin binding;GO:0030246:carbohydrate binding;GO:0106310:protein serine kinase activity;GO:0004674:protein serine/threonine kinase activity;GO:0031625:ubiquitin protein ligase binding;	-	-
gene-LOC102618577	long-chain-alcohol oxidase FAO1%2C transcript variant X2	1.84621335081793	0.0436057342208356	Ups	GO:0006066:alcohol metabolic process;GO:0009409:response to cold;	GO:0016020:membrane;	GO:0050660:flavin adenine dinucleotide binding;GO:0046577:long-chain-alcohol oxidase activity;	K17756	-
gene-LOC102613745	zinc finger protein ZAT4-like	1.59157244652463	0.0438080287979669	Ups	-	-	-	-	-
gene-LOC102628918	CRIB domain-containing protein RIC8	4.01049149993347	0.0443164503561745	Ups	GO:0009860:pollen tube growth;	GO:0016324:apical plasma membrane;	-	-	-
gene-LOC102613136	methanol O-anthraniloyltransferase-like	2.98834478626984	0.0443709097185483	Ups	GO:0006066:alcohol metabolic process;GO:0009836:fruit ripening, climacteric;GO:0009723:response to ethylene;	-	GO:0016746:acyltransferase activity;	-	-
gene-LOC102630373	alkane hydroxylase MAH1-like	-2.28045	0.0444442532361374	Down	-	-	-	-	-
gene-LOC102619469	uncharacterized LOC102619469	-1.34076	0.0450295824282229	Down	-	-	-	-	-
gene-LOC102620001	hypothetical protein	-1.09127	0.0450599563699219	Down	-	-	-	-	-
gene-LOC107174767	putative disease resistance RPP13-like protein 1	-1.34456	0.0452097829182762	Down	-	-	-	-	-
gene-LOC102607353	uncharacterized LOC102607353	2.43893382733185	0.045228269570042	Ups	-	-	-	-	-
gene-LOC127900536	probable polygalacturonase	-4.48689	0.0454567549466239	Down	GO:0005975:carbohydrate metabolic process;	GO:0016020:membrane;	GO:0004650:polygalacturonase activity;	-	-
gene-LOC102614431	coumarin 8-geranyltransferase 1b%2C chloroplastic-like	1.60498672720127	0.0454966714705676	Ups	-	GO:0009507:chloroplast;GO:0031969:chloroplast membrane;	GO:0004659:prenyltransferase activity;	K09833	ko00130 Ubiquinone and other terpenoid-quinone biosynthesis;ko01100 Metabolic pathways;ko01110 Biosynthesis of secondary metabolites;ko01240 Biosynthesis of cofactors;;
gene-LOC102627245	LIM domain-containing protein WLIM1	1.67500892941147	0.0455491299424373	Ups	GO:0051017:actin filament bundle assembly;	GO:0005737:cytoplasm;GO:0005856:cytoskeleton;GO:0005886:plasma membrane;	GO:0051015:actin filament binding;GO:0046872:metal ion binding;GO:0003729:mRNA binding;	K09377	-
gene-LOC107175567	ENHANCER OF AG-4 protein 2-like	1.54994288463498	0.0458101952634198	Ups	-	-	-	-	-
gene-LOC102628300	probable calcium-binding protein CML25	-1.1281	0.0463050093399649	Down	GO:0048767:root hair elongation;	GO:0005737:cytoplasm;GO:0005634:nucleus;	GO:0005509:calcium ion binding;	K13448	ko04626 Plant-pathogen interaction;;
gene-LOC102631175	serine carboxypeptidase-like 25%2C transcript variant X1	2.41544943598992	0.0464243060982486	Ups	GO:0006508:proteolysis;	GO:0005576:extracellular region;	GO:0004185:serine-type carboxypeptidase activity;	K16297	-
gene-LOC102613711	uncharacterized LOC102613711	1.07587200175615	0.0465602586219794	Ups	-	-	-	-	-
gene-LOC102611477	1-aminocyclopropane-1-carboxylate synthase 7	-3.62554	0.0471835827296326	Down	GO:0006520:amino acid metabolic process;GO:0009693:ethylene biosynthetic process;GO:0009835:fruit ripening;	-	GO:0016847:1-aminocyclopropane-1-carboxylate synthase activity;GO:0042802:identical protein binding;GO:0030170:pyridoxal phosphate binding;GO:0008483:transaminase activity;	K01762	ko00270 Cysteine and methionine metabolism;ko01100 Metabolic pathways;ko01110 Biosynthesis of secondary metabolites;;
gene-LOC102628148	borneol dehydrogenase%2C mitochondrial-like	3.07244621364687	0.0474498215423827	Ups	GO:0016114:terpenoid biosynthetic process;	GO:0005739:mitochondrion;	GO:0016491:oxidoreductase activity;	-	-
gene-LOC127899763	chaperonin CPN60-2%2C mitochondrial-like%2C transcript variant X1	-2.29891	0.0476281301223623	Down	-	-	-	K04077	ko03018 RNA degradation;;
gene-LOC102621638	dirigent protein 22	1.21862594897453	0.0478185518230906	Ups	GO:0009699:phenylpropanoid biosynthetic process;	GO:0048046:apoplast;	-	-	-
gene-LOC102623304	beta-amylase	1.81676784895517	0.0485605292725807	Ups	GO:0000272:polysaccharide catabolic process;	-	GO:0102229:amylopectin maltohydrolase activity;GO:0016161:beta-amylase activity;	-	-
gene-LOC102624370	uncharacterized LOC102624370	-2.43664	0.0487663092369403	Down	-	-	-	K16904	ko00240 Pyrimidine metabolism;ko01100 Metabolic pathways;ko01232 Nucleotide metabolism;;
gene-LOC102620430	(E)-beta-farnesene synthase	3.81384458755715	0.0488163366593861	Ups	GO:0016102:diterpenoid biosynthetic process;	GO:0005737:cytoplasm;	GO:0000287:magnesium ion binding;GO:0010333:terpene synthase activity;	-	-
gene-LOC102627156	uncharacterized LOC102627156	3.04818500831886	0.048869901217923	Ups	-	-	-	-	-
gene-LOC102630536	hypothetical protein	1.75407912777832	0.0491062418701188	Ups	-	-	-	-	-
gene-LOC127900252	cysteine proteinase EP-B 2-like	3.02816671322417	0.0491910077749717	Ups	GO:0051603:proteolysis involved in protein catabolic process;	GO:0005615:extracellular space;GO:0005764:lysosome;GO:0000326:protein storage vacuole;	GO:0004197:cysteine-type endopeptidase activity;	K01365	ko04145 Phagosome;;
gene-LOC102623919	metacaspase-1-like%2C transcript variant X1	-1.71209	0.0492172806263039	Down	-	-	-	-	-
gene-LOC102615967	fasciclin-like arabinogalactan protein 2	1.81596720835288	0.0492247850317623	Ups	-	GO:0005829:cytosol;GO:0000325:plant-type vacuole;GO:0005886:plasma membrane;	-	-	-
gene-LOC102625972	subtilisin-like protease SBT5.3%2C transcript variant X2	1.90305361170008	0.0492526820726526	Ups	GO:0010102:lateral root morphogenesis;GO:0006508:proteolysis;GO:0009733:response to auxin;	GO:0005576:extracellular region;	GO:0004252:serine-type endopeptidase activity;	-	-
gene-LOC102629425	SHUGOSHIN 2%2C transcript variant X1	-2.17177	0.0492693572212257	Down	-	-	-	-	-
gene-LOC102612467	probable pectate lyase 18	1.56395069444613	0.0493841300247915	Ups	GO:0045490:pectin catabolic process;GO:0009624:response to nematode;	GO:0005829:cytosol;	GO:0046872:metal ion binding;GO:0030570:pectate lyase activity;	K01728	ko00040 Pentose and glucuronate interconversions;ko01100 Metabolic pathways;ko02024 Quorum sensing;;
gene-LOC102624243	pleiotropic drug resistance protein 1-like	3.21879773221692	0.0496288962006752	Ups	-	GO:0016020:membrane;	GO:0140359:ABC-type transporter activity;GO:0005524:ATP binding;	-	-
gene-LOC102614908	metal tolerance protein 9-like	-3.42413	0.0498973864698479	Down	GO:0009787:regulation of abscisic acid-activated signaling pathway;GO:2000022:regulation of jasmonic acid mediated signaling pathway;GO:2000031:regulation of salicylic acid mediated signaling pathway;	GO:0016020:membrane;GO:0005774:vacuolar membrane;	GO:0008324:monoatomic cation transmembrane transporter activity;	-	-
gene-LOC102612996	callose synthase 7-like%2C transcript variant X2	-1.10702	0.0499933401093893	Down	GO:0006075:(1->3)-beta-D-glucan biosynthetic process;GO:0080165:callose deposition in phloem sieve plate;GO:0071555:cell wall organization;GO:0010233:phloem transport;GO:0008360:regulation of cell shape;	GO:0000148:1,3-beta-D-glucan synthase complex;GO:0005886:plasma membrane;	GO:0003843:1,3-beta-D-glucan synthase activity;GO:0046527:glucosyltransferase activity;	K11000	-

## Sheet: Control VS NACα
geneID	Description	log2FoldChange	qvalue	Regulation	GO_BP	GO_CC	GO_MF	KO	Pathway
gene-LOC102613435	probable trehalose-phosphate phosphatase D	-2.2621	1.75105504870546e-12	Down	GO:0006970:response to osmotic stress;GO:0006979:response to oxidative stress;GO:0009651:response to salt stress;GO:0005992:trehalose biosynthetic process;	GO:0009507:chloroplast;	GO:0015927:trehalase activity;GO:0004805:trehalose-phosphatase activity;	K01087	ko00500 Starch and sucrose metabolism;ko01100 Metabolic pathways;ko01110 Biosynthesis of secondary metabolites;;
gene-LOC102625424	protein PHOSPHATE-INDUCED 1-like	-2.02913	1.43971738593005e-10	Down	-	GO:0048046:apoplast;GO:0005615:extracellular space;	-	-	-
gene-LOC102610597	jasmonate-induced oxygenase 2	1.93899910897196	9.58146801018194e-10	Ups	GO:0097237:cellular response to toxic substance;GO:0006952:defense response;GO:1900366:negative regulation of defense response to insect;GO:1900150:regulation of defense response to fungus;GO:2000022:regulation of jasmonic acid mediated signaling pathway;	GO:0005829:cytosol;	GO:0051213:dioxygenase activity;GO:0005506:iron ion binding;GO:0120091:jasmonic acid hydrolase;	-	-
gene-LOC102615805	diacylglycerol kinase 1%2C transcript variant X1	-1.79785	9.97251191800931e-10	Down	GO:0006952:defense response;GO:0016310:phosphorylation;GO:0007205:protein kinase C-activating G protein-coupled receptor signaling pathway;	GO:0016020:membrane;	GO:0005524:ATP binding;GO:0005509:calcium ion binding;GO:0016301:kinase activity;	K00901	ko00561 Glycerolipid metabolism;ko00564 Glycerophospholipid metabolism;ko01100 Metabolic pathways;ko01110 Biosynthesis of secondary metabolites;ko04070 Phosphatidylinositol signaling system;;
gene-LOC102631026	protein NDL1-like%2C transcript variant X1	-1.09619	1.0257041707361e-08	Down	GO:0060918:auxin transport;GO:2000012:regulation of auxin polar transport;GO:0009733:response to auxin;GO:0009753:response to jasmonic acid;GO:0009751:response to salicylic acid;	GO:0005737:cytoplasm;	-	-	-
gene-LOC102610170	dehydration-responsive element-binding protein 1B-like	-2.1033	1.21001598107205e-08	Down	GO:0019760:glucosinolate metabolic process;GO:0010371:regulation of gibberellin biosynthetic process;GO:0048510:regulation of timing of transition from vegetative to reproductive phase;GO:0051510:regulation of unidimensional cell growth;GO:0050826:response to freezing;GO:0009408:response to heat;GO:0009414:response to water deprivation;	GO:0005634:nucleus;	GO:0003700:DNA-binding transcription factor activity;GO:0043565:sequence-specific DNA binding;GO:0000976:transcription cis-regulatory region binding;	-	-
gene-LOC102612450	hypothetical protein	-1.51583	6.76130139092866e-08	Down	GO:0055074:calcium ion homeostasis;GO:0070588:calcium ion transmembrane transport;GO:0006874:intracellular calcium ion homeostasis;GO:0071472:cellular response to salt stress;	GO:0016020:membrane;GO:0000325:plant-type vacuole;GO:0005886:plasma membrane;GO:0009506:plasmodesma;GO:0005774:vacuolar membrane;GO:0005773:vacuole;	GO:0005509:calcium ion binding;GO:0015369:calcium:proton antiporter activity;GO:0005432:calcium:sodium antiporter activity;GO:0003729:mRNA binding;	-	-
gene-LOC102621170	disease resistance protein RPV1-like%2C transcript variant X1	-2.02924	1.04284836467011e-07	Down	-	-	-	-	-
gene-LOC102618546	tricalbin-3	-1.28908	1.0539021048141e-07	Down	-	-	-	-	-
gene-LOC102618085	hypothetical protein	-1.47343	1.98036193313153e-07	Down	GO:0006812:monoatomic cation transport;	GO:0005886:plasma membrane;	GO:0005227:calcium activated cation channel activity;GO:0042802:identical protein binding;GO:0008381:mechanosensitive monoatomic ion channel activity;	-	-
gene-LOC102626350	5'-adenylylsulfate reductase 1%2C chloroplastic-like	-1.08501	2.10821911718813e-07	Down	GO:0019344:cysteine biosynthetic process;GO:0000103:sulfate assimilation;GO:0019379:sulfate assimilation, phosphoadenylyl sulfate reduction by phosphoadenylyl-sulfate reductase (thioredoxin);GO:0019419:sulfate reduction;	GO:0009507:chloroplast;GO:0009570:chloroplast stroma;GO:0009536:plastid;	GO:0051539:4 iron, 4 sulfur cluster binding;GO:0033741:adenylyl-sulfate reductase (glutathione) activity;GO:0009973:adenylyl-sulfate reductase activity;GO:0046872:metal ion binding;GO:0004604:phosphoadenylyl-sulfate reductase (thioredoxin) activity;	K05907	ko00920 Sulfur metabolism;ko01100 Metabolic pathways;ko01120 Microbial metabolism in diverse environments;;
gene-LOC102626585	xyloglucan endotransglucosylase/hydrolase protein 22-like	-3.2806	3.09401453153967e-07	Down	GO:0042546:cell wall biogenesis;GO:0071555:cell wall organization;GO:0010411:xyloglucan metabolic process;	GO:0048046:apoplast;GO:0005794:Golgi apparatus;	GO:0004553:hydrolase activity, hydrolyzing O-glycosyl compounds;GO:0030247:polysaccharide binding;GO:0016762:xyloglucan:xyloglucosyl transferase activity;	K08235	-
gene-LOC102611557	probable xyloglucan glycosyltransferase 12	-1.96607	5.62702163519021e-07	Down	GO:0071555:cell wall organization;GO:0099402:plant organ development;GO:0048868:pollen tube development;	GO:0005794:Golgi apparatus;GO:0000139:Golgi membrane;GO:0009506:plasmodesma;	GO:0016757:glycosyltransferase activity;GO:0042803:protein homodimerization activity;	K13680	-
gene-LOC102612284	tetraketide alpha-pyrone reductase 2-like	-1.86176	9.54638571824132e-07	Down	GO:0010584:pollen exine formation;GO:0080110:sporopollenin biosynthetic process;	GO:0005829:cytosol;	GO:0016616:oxidoreductase activity, acting on the CH-OH group of donors, NAD or NADP as acceptor;	-	-
gene-LOC102623752	U-box domain-containing protein 44-like	-2.36716	1.20461090081405e-06	Down	-	-	-	K08332	-
gene-LOC102612087	protein SAR DEFICIENT 1-like	-1.48418	1.63607392256549e-06	Down	GO:0071219:cellular response to molecule of bacterial origin;GO:0042742:defense response to bacterium;GO:0002229:defense response to oomycetes;GO:0009626:plant-type hypersensitive response;GO:1900426:positive regulation of defense response to bacterium;GO:0006355:regulation of DNA-templated transcription;GO:0080142:regulation of salicylic acid biosynthetic process;GO:0010112:regulation of systemi…	GO:0005634:nucleus;	GO:0003700:DNA-binding transcription factor activity;GO:0043565:sequence-specific DNA binding;	-	-
gene-LOC102608148	uncharacterized protein At2g33490	-1.17217	1.70570479854384e-06	Down	-	-	-	-	-
gene-LOC102629523	histone-lysine N-methyltransferase%2C H3 lysine-9 specific SUVH5-like%2C transcript variant X1	-1.15841	2.15253916264008e-06	Down	-	-	-	-	-
gene-LOC102629952	putative disease resistance RPP13-like protein 1	-1.01852	2.60533769594283e-06	Down	-	-	-	-	-
gene-LOC102626394	beta-galactosidase-like	-3.28979	5.45397265385311e-06	Down	GO:0005975:carbohydrate metabolic process;	GO:0005773:vacuole;	GO:0004565:beta-galactosidase activity;GO:0030246:carbohydrate binding;	K12309	ko00052 Galactose metabolism;ko00511 Other glycan degradation;ko00531 Glycosaminoglycan degradation;ko00600 Sphingolipid metabolism;ko00604 Glycosphingolipid biosynthesis - ganglio series;ko01100 Metabolic pathways;;
gene-LOC102631082	flavonol 3-O-glucosyltransferase UGT89B1-like	-1.42001	6.74441637496615e-06	Down	-	-	-	-	-
gene-LOC102629326	expansin-like A1	-2.49474	7.03925099571133e-06	Down	GO:0009653:anatomical structure morphogenesis;GO:0019953:sexual reproduction;	GO:0005576:extracellular region;	-	-	-
gene-DHN	dehydrin	-1.07313	1.06505081010119e-05	Down	-	-	-	-	-
gene-LOC102625212	uncharacterized LOC102625212%2C transcript variant X2	-1.01283	2.17221566772143e-05	Down	-	-	-	-	-
gene-LOC102620001	hypothetical protein	-1.9944	2.37903268616321e-05	Down	-	-	-	-	-
gene-LOC102628530	UDP-glucuronate 4-epimerase 5	1.47584518232108	2.50783954602998e-05	Ups	GO:0005975:carbohydrate metabolic process;	GO:0005768:endosome;GO:0005794:Golgi apparatus;GO:0032580:Golgi cisterna membrane;GO:0005797:Golgi medial cisterna;GO:0005802:trans-Golgi network;	GO:0050378:UDP-glucuronate 4-epimerase activity;	K08679	ko00053 Ascorbate and aldarate metabolism;ko00520 Amino sugar and nucleotide sugar metabolism;ko00541 O-Antigen nucleotide sugar biosynthesis;ko01100 Metabolic pathways;ko01240 Biosynthesis of cofactors;ko01250 Biosynthesis of nucleotide sugars;;
gene-LOC102623495	tetrahydroberberine oxidase-like	-1.41123	2.69462333526128e-05	Down	-	-	-	-	-
gene-LOC102624537	tRNA-splicing endonuclease subunit Sen2-1-like%2C transcript variant X3	-1.32107	2.873246086907e-05	Down	GO:0006397:mRNA processing;GO:0000379:tRNA-type intron splice site recognition and cleavage;	GO:0000214:tRNA-intron endonuclease complex;	GO:0016829:lyase activity;GO:0003676:nucleic acid binding;GO:0000213:tRNA-intron endonuclease activity;	K15322	-
gene-LOC102621501	gamma-glutamylcyclotransferase 2-1%2C transcript variant X1	-1.15097	2.88901938301255e-05	Down	GO:0006751:glutathione catabolic process;	GO:0005737:cytoplasm;	GO:0003839:gamma-glutamylcyclotransferase activity;	-	-
gene-LOC102627189	probable inactive receptor kinase At5g58300%2C transcript variant X1	-2.85546	3.19433268482659e-05	Down	GO:0006468:protein phosphorylation;	GO:0005886:plasma membrane;	GO:0005524:ATP binding;GO:0004672:protein kinase activity;	-	-
gene-LOC102608921	probable WRKY transcription factor 33%2C transcript variant X1	-1.65758	3.23227113324997e-05	Down	-	-	-	K13424	ko04016 koK signaling pathway - plant;ko04626 Plant-pathogen interaction;;
gene-LOC102622572	kunitz trypsin inhibitor 5-like	3.90438399737631	3.41209642704187e-05	Ups	-	-	-	-	-
gene-LOC127900218	probable leucine-rich repeat receptor-like protein kinase At1g35710	-1.81472	3.42554869740925e-05	Down	-	-	-	-	-
gene-LOC127901494	disease resistance protein RUN1-like	-1.50827	4.95753637248894e-05	Down	GO:0050832:defense response to fungus;GO:0043068:positive regulation of programmed cell death;GO:0007165:signal transduction;	GO:0005737:cytoplasm;GO:0005634:nucleus;	GO:0043531:ADP binding;GO:0050135:NAD(P)+ nucleosidase activity;GO:0061809:NAD+ nucleotidase, cyclic ADP-ribose generating;GO:0042803:protein homodimerization activity;	-	-
gene-LOC102621782	polygalacturonase-like	-6.38788	5.09537632323143e-05	Down	GO:0005975:carbohydrate metabolic process;GO:0071555:cell wall organization;GO:0009835:fruit ripening;	GO:0005576:extracellular region;	GO:0004650:polygalacturonase activity;	K01184	ko00040 Pentose and glucuronate interconversions;ko01100 Metabolic pathways;;
gene-LOC102627263	uncharacterized LOC102627263	-1.05112	5.47518965691553e-05	Down	-	-	-	-	-
gene-LOC102606900	L-ascorbate oxidase homolog	-1.48278	6.55257147475091e-05	Down	-	GO:0005576:extracellular region;	GO:0005507:copper ion binding;GO:0016491:oxidoreductase activity;	-	-
gene-LOC102613106	endo-1%2C4-beta-xylanase 5-like	-2.64026	6.55684835581725e-05	Down	-	-	-	-	-
gene-LOC102620297	probable flavin-containing monooxygenase 1%2C transcript variant X1	1.14143260252926	7.92818485856683e-05	Ups	-	-	-	K00485	ko00430 Taurine and hypotaurine metabolism;ko01100 Metabolic pathways;;
gene-LOC102613212	lysM domain receptor-like kinase 4	-1.68061	0.000151108194384456	Down	-	-	-	-	-
gene-LOC102611397	hypothetical protein	-2.48841	0.000151234972771845	Down	-	-	-	-	-
gene-LOC102607593	uncharacterized LOC102607593	-3.65967	0.000152246952913681	Down	-	-	-	-	-
gene-LOC102625932	telomerase reverse transcriptase%2C transcript variant X2	-1.76108	0.000155796489707671	Down	-	-	-	K11126	-
gene-LOC102631314	ABC transporter G family member STR-like	-1.0545	0.000177296719404257	Down	GO:0036377:arbuscular mycorrhizal association;GO:0009610:response to symbiotic fungus;GO:0055085:transmembrane transport;	GO:0016020:membrane;GO:0085042:periarbuscular membrane;GO:0005886:plasma membrane;	GO:0140359:ABC-type transporter activity;GO:0005524:ATP binding;GO:0016887:ATP hydrolysis activity;GO:0042626:ATPase-coupled transmembrane transporter activity;	-	-
gene-LOC102625605	probable xyloglucan endotransglucosylase/hydrolase protein 23	-3.00378	0.000182284995454606	Down	GO:0042546:cell wall biogenesis;GO:0071555:cell wall organization;GO:0010411:xyloglucan metabolic process;	GO:0048046:apoplast;GO:0005794:Golgi apparatus;	GO:0004553:hydrolase activity, hydrolyzing O-glycosyl compounds;GO:0030247:polysaccharide binding;GO:0016762:xyloglucan:xyloglucosyl transferase activity;	K08235	-
gene-LOC102618118	polygalacturonase-like	-4.2461	0.000186045362875103	Down	GO:0005975:carbohydrate metabolic process;GO:0071555:cell wall organization;GO:0009835:fruit ripening;	GO:0005576:extracellular region;	GO:0004650:polygalacturonase activity;	K01184	ko00040 Pentose and glucuronate interconversions;ko01100 Metabolic pathways;;
gene-LOC102615974	probable leucine-rich repeat receptor-like protein kinase At1g35710	-1.32452	0.000193763853991003	Down	-	-	-	-	-
gene-LOC102611635	uncharacterized LOC102611635	4.27147124917991	0.000198163502630267	Ups	-	-	-	-	-
gene-LOC102610004	pyridoxal 5'-phosphate synthase-like subunit PDX1.2	-1.26502	0.000210352904894553	Down	GO:0006520:amino acid metabolic process;GO:0042823:pyridoxal phosphate biosynthetic process;GO:0008615:pyridoxine biosynthetic process;	GO:0005829:cytosol;	GO:0016843:amine-lyase activity;GO:0046982:protein heterodimerization activity;	K06215	ko00750 Vitamin B6 metabolism;ko01100 Metabolic pathways;ko01240 Biosynthesis of cofactors;;
gene-LOC102612818	metal tolerance protein B%2C transcript variant X4	-1.32531	0.000259271016066868	Down	GO:0071577:zinc ion transmembrane transport;	GO:0000325:plant-type vacuole;GO:0005886:plasma membrane;GO:0005774:vacuolar membrane;GO:0005773:vacuole;	GO:0005385:zinc ion transmembrane transporter activity;	K14689	-
gene-LOC102608604	ankyrin repeat-containing protein BDA1-like	-1.11703	0.00026605923715912	Down	-	-	-	-	-
gene-LOC102626752	hypothetical protein	1.60546097468195	0.000266835575474723	Ups	-	-	-	-	-
gene-LOC102626644	probable galacturonosyltransferase 4	-1.03075	0.0002802506321189	Down	GO:0071555:cell wall organization;GO:0045489:pectin biosynthetic process;	GO:0005794:Golgi apparatus;GO:0000137:Golgi cis cisterna;GO:0000139:Golgi membrane;	GO:0047262:polygalacturonate 4-alpha-galacturonosyltransferase activity;	K13648	ko00520 Amino sugar and nucleotide sugar metabolism;ko01100 Metabolic pathways;;
gene-LOC102627173	LEAF RUST 10 DISEASE-RESISTANCE LOCUS RECEPTOR-LIKE PROTEIN KINASE-like 1.4	-1.1141	0.000322108390916187	Down	GO:0046777:protein autophosphorylation;	GO:0005886:plasma membrane;	GO:0005524:ATP binding;GO:0030247:polysaccharide binding;GO:0106310:protein serine kinase activity;GO:0004674:protein serine/threonine kinase activity;	K17383	-
gene-LOC102609852	tetrahydroberberine oxidase-like	-1.18113	0.00034347146007215	Down	-	-	-	-	-
gene-LOC102628351	chorismate mutase 2%2C transcript variant X2	-1.03034	0.000355048905002906	Down	GO:0008652:amino acid biosynthetic process;GO:0009073:aromatic amino acid family biosynthetic process;GO:0046417:chorismate metabolic process;GO:1901747:prephenate(2-) biosynthetic process;	GO:0005737:cytoplasm;GO:0005829:cytosol;	GO:0004106:chorismate mutase activity;GO:0042803:protein homodimerization activity;	K01850	ko00400 Phenylalanine, tyrosine and tryptophan biosynthesis;ko01100 Metabolic pathways;ko01110 Biosynthesis of secondary metabolites;ko01230 Biosynthesis of amino acids;;
gene-LOC102611431	putative wall-associated receptor kinase-like 11	-1.17503	0.000358900898489825	Down	GO:0007166:cell surface receptor signaling pathway;GO:0006468:protein phosphorylation;	GO:0005886:plasma membrane;	GO:0005524:ATP binding;GO:0005509:calcium ion binding;GO:0030247:polysaccharide binding;GO:0106310:protein serine kinase activity;GO:0004674:protein serine/threonine kinase activity;	K04733	-
gene-LOC102629421	protein ELF4-LIKE 4%2C transcript variant X3	-1.05377	0.000359066243962439	Down	GO:0009649:entrainment of circadian clock;GO:0009648:photoperiodism;GO:0042753:positive regulation of circadian rhythm;GO:0048511:rhythmic process;	GO:0005634:nucleus;	GO:0042803:protein homodimerization activity;	-	-
gene-LOC107174225	probable xyloglucan endotransglucosylase/hydrolase protein 23	-3.58215	0.000369998598009259	Down	GO:0042546:cell wall biogenesis;GO:0071555:cell wall organization;GO:0010411:xyloglucan metabolic process;	GO:0048046:apoplast;GO:0005794:Golgi apparatus;	GO:0004553:hydrolase activity, hydrolyzing O-glycosyl compounds;GO:0030247:polysaccharide binding;GO:0016762:xyloglucan:xyloglucosyl transferase activity;	K08235	-
gene-LOC112495472	rust resistance kinase Lr10-like%2C transcript variant X1	-1.63603	0.000403916322054751	Down	-	-	-	-	-
gene-LOC102611904	probable leucine-rich repeat receptor-like protein kinase At1g35710%2C transcript variant X11	-1.33638	0.000420769834837785	Down	GO:1901653:cellular response to peptide;GO:0002213:defense response to insect;GO:0009755:hormone-mediated signaling pathway;GO:0009759:indole glucosinolate biosynthetic process;GO:0009695:jasmonic acid biosynthetic process;GO:0010183:pollen tube guidance;GO:0031349:positive regulation of defense response;GO:0006468:protein phosphorylation;GO:0080027:response to herbivore;GO:0002237:response to mo…	GO:0005886:plasma membrane;GO:0009506:plasmodesma;GO:0090406:pollen tube;	GO:0005524:ATP binding;GO:0042277:peptide binding;GO:0001653:peptide receptor activity;GO:0106310:protein serine kinase activity;GO:0004674:protein serine/threonine kinase activity;	K04730	-
gene-LOC107176395	uncharacterized LOC107176395	-1.29604	0.000426789651004148	Down	-	-	-	-	-
gene-LOC102625071	G-type lectin S-receptor-like serine/threonine-protein kinase LECRK2	-1.30827	0.000436865275244293	Down	-	-	-	-	-
gene-LOC102618475	ethylene-responsive transcription factor ERF027	-1.68375	0.000455261241662031	Down	GO:0009873:ethylene-activated signaling pathway;	GO:0005634:nucleus;	GO:0003677:DNA binding;GO:0003700:DNA-binding transcription factor activity;	-	-
gene-LOC102620658	uncharacterized LOC102620658	-1.69367	0.000459829969928059	Down	-	-	-	-	-
gene-LOC102630200	probable inactive receptor kinase At1g48480	-1.19246	0.000460948476155782	Down	GO:0006468:protein phosphorylation;	GO:0005634:nucleus;GO:0000325:plant-type vacuole;GO:0005886:plasma membrane;GO:0009506:plasmodesma;	GO:0005524:ATP binding;GO:0042802:identical protein binding;GO:0004672:protein kinase activity;	-	-
gene-LOC102624551	proline-rich receptor-like protein kinase PERK3	-1.23745	0.000490790645561004	Down	-	-	-	-	-
gene-LOC102615072	nucleobase-ascorbate transporter 11%2C transcript variant X3	-1.27503	0.000544048831535606	Down	GO:0071702:organic substance transport;	GO:0005886:plasma membrane;	GO:0022857:transmembrane transporter activity;	K14611	-
gene-LOC102627285	G-type lectin S-receptor-like serine/threonine-protein kinase LECRK3	-1.67876	0.000544444221958403	Down	-	-	-	-	-
gene-LOC102608242	extensin-2-like%2C transcript variant X1	1.44893073175366	0.000592649642127393	Ups	-	-	-	-	-
gene-LOC102613227	ankyrin repeat-containing protein NPR4-like%2C transcript variant X6	-1.21503	0.000601899905704412	Down	-	-	-	-	-
gene-LOC102630593	COBRA-like protein 7	-1.0124	0.000608560935866409	Down	GO:0010215:cellulose microfibril organization;	GO:0005768:endosome;GO:0005794:Golgi apparatus;GO:0005886:plasma membrane;GO:0009506:plasmodesma;GO:0005802:trans-Golgi network;	-	-	-
gene-LOC102618914	uncharacterized LOC102618914	-1.04907	0.000615636447427189	Down	-	-	-	K04730	-
gene-LOC102624503	probable protein phosphatase 2C 2	-1.05365	0.000618654736985758	Down	-	-	-	K17506	-
gene-LOC102617286	disease resistance protein RPV1-like%2C transcript variant X3	-1.31384	0.000631206200858741	Down	-	-	-	-	-
gene-LOC102614740	serine carboxypeptidase 1-like%2C transcript variant X1	-2.60842	0.000653745077075023	Down	GO:0036377:arbuscular mycorrhizal association;GO:0006508:proteolysis;GO:0009610:response to symbiotic fungus;	GO:0048046:apoplast;GO:0005615:extracellular space;	GO:0004185:serine-type carboxypeptidase activity;	K16297	-
gene-LOC102624905	putative disease resistance protein RGA3%2C transcript variant X2	-1.88317	0.000657279370271929	Down	-	-	-	-	-
gene-LOC102614758	probable serine/threonine-protein kinase PIX13%2C transcript variant X2	-1.07184	0.00067243416403246	Down	GO:0006952:defense response;GO:0006468:protein phosphorylation;	GO:0005634:nucleus;GO:0005886:plasma membrane;	GO:0005524:ATP binding;GO:0106310:protein serine kinase activity;GO:0004674:protein serine/threonine kinase activity;	K00924	-
gene-LOC102623906	polygalacturonase-like	-5.02272	0.000682369795173518	Down	GO:0005975:carbohydrate metabolic process;GO:0071555:cell wall organization;GO:0009835:fruit ripening;	GO:0005576:extracellular region;	GO:0004650:polygalacturonase activity;	K01184	ko00040 Pentose and glucuronate interconversions;ko01100 Metabolic pathways;;
gene-LOC127899076	classical arabinogalactan protein 1	-1.46739	0.000687104448198184	Down	-	-	-	-	-
gene-LOC102610683	proline-rich receptor-like protein kinase PERK1	-1.19695	0.000761713685359447	Down	GO:0046777:protein autophosphorylation;GO:0009620:response to fungus;GO:0009611:response to wounding;	GO:0005886:plasma membrane;	GO:0005524:ATP binding;GO:0004672:protein kinase activity;GO:0106310:protein serine kinase activity;GO:0004674:protein serine/threonine kinase activity;	K04730	-
gene-LOC102618196	dehydration-responsive element-binding protein 1D	-1.84982	0.00078810199707695	Down	GO:0009738:abscisic acid-activated signaling pathway;GO:0019760:glucosinolate metabolic process;	GO:0005634:nucleus;	GO:0003700:DNA-binding transcription factor activity;GO:0000976:transcription cis-regulatory region binding;	-	-
gene-LOC102615870	U-box domain-containing protein 41	-1.48689	0.000826564878039178	Down	-	-	-	-	-
gene-LOC102626613	F-box/kelch-repeat protein At1g80440-like	1.27186691165567	0.000848938856780368	Ups	-	-	-	-	-
gene-LOC102620452	chaperone protein ClpB1%2C transcript variant X6	-1.46219	0.000863118008067156	Down	GO:0034605:cellular response to heat;GO:0071456:cellular response to hypoxia;GO:0045727:positive regulation of translation;GO:0043335:protein unfolding;GO:0009408:response to heat;	GO:0009941:chloroplast envelope;GO:0009570:chloroplast stroma;GO:0005737:cytoplasm;GO:0005829:cytosol;GO:0005634:nucleus;	GO:0005524:ATP binding;GO:0016887:ATP hydrolysis activity;	K03695	-
gene-LOC102613907	xyloglucan endotransglucosylase protein 34	-2.21853	0.000865420434824588	Down	GO:0042546:cell wall biogenesis;GO:0071555:cell wall organization;GO:0010411:xyloglucan metabolic process;	GO:0048046:apoplast;GO:0005737:cytoplasm;	GO:0004553:hydrolase activity, hydrolyzing O-glycosyl compounds;GO:0030247:polysaccharide binding;GO:0016762:xyloglucan:xyloglucosyl transferase activity;	K08235	-
gene-LOC102620765	protein LIFEGUARD 4-like	-1.86932	0.000865598151133948	Down	-	GO:0016020:membrane;	-	K06890	-
gene-LOC112495475	endochitinase-like	4.52656692286898	0.000875499533804645	Ups	GO:0005975:carbohydrate metabolic process;GO:0016998:cell wall macromolecule catabolic process;GO:0006032:chitin catabolic process;GO:0050832:defense response to fungus;	-	GO:0008061:chitin binding;	K01183	ko00520 Amino sugar and nucleotide sugar metabolism;ko01100 Metabolic pathways;;
gene-LOC127899451	auxin-induced protein X15-like	-5.49132	0.000887614543423966	Down	GO:0009734:auxin-activated signaling pathway;	-	-	K14488	ko04075 Plant hormone signal transduction;;
gene-LOC102630571	aquaporin TIP1-3	-2.60124	0.0009196753078352	Down	GO:0015840:urea transport;GO:0006833:water transport;	GO:0016020:membrane;GO:0005774:vacuolar membrane;	GO:0015204:urea transmembrane transporter activity;GO:0015250:water channel activity;	K09873	-
gene-LOC102617797	heat shock 70 kDa protein 18-like	-1.91915	0.000949002244115613	Down	-	-	GO:0005524:ATP binding;GO:0140662:ATP-dependent protein folding chaperone;	K03283	ko03040 Spliceosome;ko04141 Protein processing in endoplasmic reticulum;ko04144 Endocytosis;;
gene-LOC102627118	xyloglucan galactosyltransferase XLT2	-1.13572	0.000953786284271687	Down	GO:0006486:protein glycosylation;GO:0009969:xyloglucan biosynthetic process;	GO:0005794:Golgi apparatus;GO:0000139:Golgi membrane;	GO:0008378:galactosyltransferase activity;	K16911	-
gene-LOC102611538	ethylene-response factor C3	1.51079730568299	0.000992571411822437	Ups	GO:0006952:defense response;GO:0009873:ethylene-activated signaling pathway;GO:0009867:jasmonic acid mediated signaling pathway;	GO:0005634:nucleus;	GO:0003677:DNA binding;GO:0003700:DNA-binding transcription factor activity;GO:0000976:transcription cis-regulatory region binding;	K14516	ko04016 koK signaling pathway - plant;ko04075 Plant hormone signal transduction;;
gene-LOC107175414	patatin-like protein 2	-1.32898	0.00107934167419129	Down	GO:0071456:cellular response to hypoxia;GO:0051607:defense response to virus;GO:0016042:lipid catabolic process;GO:0006629:lipid metabolic process;GO:0031408:oxylipin biosynthetic process;GO:0009626:plant-type hypersensitive response;GO:0046686:response to cadmium ion;	GO:0005737:cytoplasm;GO:0016020:membrane;GO:0005777:peroxisome;	GO:0047372:acylglycerol lipase activity;GO:0042802:identical protein binding;GO:0016298:lipase activity;GO:0004620:phospholipase activity;	-	-
gene-LOC102625197	probable protein phosphatase 2C 2	-1.28701	0.00113056808569007	Down	GO:0006470:protein dephosphorylation;	-	GO:0046872:metal ion binding;GO:0017018:myosin phosphatase activity;	K17506	-
gene-LOC102631385	O-fucosyltransferase 20%2C transcript variant X3	-1.47191	0.00114051159912171	Down	GO:0071555:cell wall organization;GO:0006004:fucose metabolic process;	GO:0005737:cytoplasm;GO:0000139:Golgi membrane;	GO:0016757:glycosyltransferase activity;	-	-
gene-LOC107174277	receptor kinase-like protein Xa21	-2.26167	0.00120387313792344	Down	GO:0006952:defense response;GO:0031349:positive regulation of defense response;GO:1900426:positive regulation of defense response to bacterium;GO:0046777:protein autophosphorylation;	GO:0005789:endoplasmic reticulum membrane;GO:0005634:nucleus;GO:0005886:plasma membrane;	GO:0005524:ATP binding;GO:0106310:protein serine kinase activity;GO:0004674:protein serine/threonine kinase activity;	K04730	-
gene-LOC102609085	MDIS1-interacting receptor like kinase 2-like	-1.08352	0.00124537213643559	Down	-	-	-	K04730	-
gene-LOC102627900	hypothetical protein	-1.01988	0.00137613610084028	Down	-	-	-	-	-
gene-LOC102630025	abscisic acid 8'-hydroxylase 3-like%2C transcript variant X2	-1.36128	0.0013990796129457	Down	-	-	-	-	-
gene-LOC102614629	1-aminocyclopropane-1-carboxylate synthase-like	-1.44148	0.00148223563925152	Down	GO:0006520:amino acid metabolic process;GO:0009693:ethylene biosynthetic process;GO:0009835:fruit ripening;	-	GO:0016847:1-aminocyclopropane-1-carboxylate synthase activity;GO:0030170:pyridoxal phosphate binding;GO:0008483:transaminase activity;	K01762	ko00270 Cysteine and methionine metabolism;ko01100 Metabolic pathways;ko01110 Biosynthesis of secondary metabolites;;
gene-LOC102610106	cysteine protease XCP1	-1.83331	0.00150076503372436	Down	GO:0010623:programmed cell death involved in cell development;GO:0051603:proteolysis involved in protein catabolic process;	GO:0005615:extracellular space;GO:0005764:lysosome;GO:0005634:nucleus;GO:0000325:plant-type vacuole;GO:0005886:plasma membrane;	GO:0004197:cysteine-type endopeptidase activity;	K16290	-
gene-LOC102611379	metal-nicotianamine transporter YSL1%2C transcript variant X1	-1.7363	0.0015377178116183	Down	GO:0003006:developmental process involved in reproduction;GO:0010039:response to iron ion;GO:0048316:seed development;	GO:0016020:membrane;GO:0005886:plasma membrane;	GO:0051980:iron-nicotianamine transmembrane transporter activity;GO:0035673:oligopeptide transmembrane transporter activity;	-	-
gene-LOC102625639	uncharacterized LOC102625639	1.04356196764713	0.00155076524717863	Ups	-	-	-	-	-
gene-LOC102620450	probable serine/threonine-protein kinase PBL19%2C transcript variant X2	-1.10136	0.00157868700893674	Down	GO:0045087:innate immune response;GO:0006468:protein phosphorylation;	GO:0005886:plasma membrane;GO:0009536:plastid;	GO:0005524:ATP binding;GO:0106310:protein serine kinase activity;GO:0004674:protein serine/threonine kinase activity;	K00924	-
gene-LOC127899169	uncharacterized LOC127899169	-3.13709	0.0015992755213629	Down	-	-	-	-	-
gene-LOC102620594	calcium-transporting ATPase 2%2C plasma membrane-type-like	-1.74925	0.00161557918959443	Down	GO:0070588:calcium ion transmembrane transport;	GO:0005783:endoplasmic reticulum;GO:0005789:endoplasmic reticulum membrane;GO:0043231:intracellular membrane-bounded organelle;GO:0016020:membrane;GO:0005886:plasma membrane;	GO:0005524:ATP binding;GO:0016887:ATP hydrolysis activity;GO:0019829:ATPase-coupled monoatomic cation transmembrane transporter activity;GO:0015085:calcium ion transmembrane transporter activity;GO:0005516:calmodulin binding;GO:0046872:metal ion binding;GO:0005388:P-type calcium transporter activity;	K01537	-
gene-LOC102618854	patatin-like protein 2%2C transcript variant X1	-1.42469	0.0016221757287015	Down	GO:0071456:cellular response to hypoxia;GO:0051607:defense response to virus;GO:0016042:lipid catabolic process;GO:0006629:lipid metabolic process;GO:0031408:oxylipin biosynthetic process;GO:0009626:plant-type hypersensitive response;GO:0046686:response to cadmium ion;	GO:0005737:cytoplasm;GO:0016020:membrane;GO:0005777:peroxisome;	GO:0047372:acylglycerol lipase activity;GO:0042802:identical protein binding;GO:0016298:lipase activity;GO:0004620:phospholipase activity;	-	-
gene-LOC102609752	3-ketoacyl-CoA synthase 11	-1.00603	0.00163458935284494	Down	GO:0006633:fatty acid biosynthetic process;GO:0009409:response to cold;GO:0009416:response to light stimulus;	GO:0016020:membrane;	GO:0102756:obsolete very-long-chain 3-ketoacyl-CoA synthase activity;	K15397	ko00062 Fatty acid elongation;ko01100 Metabolic pathways;ko01110 Biosynthesis of secondary metabolites;ko04626 Plant-pathogen interaction;;
gene-LOC102616268	probable WRKY transcription factor 40	-1.13299	0.00167487300497421	Down	GO:0042742:defense response to bacterium;GO:0050832:defense response to fungus;GO:0045892:negative regulation of DNA-templated transcription;GO:0031347:regulation of defense response;GO:0002237:response to molecule of bacterial origin;GO:0009751:response to salicylic acid;GO:0009611:response to wounding;	GO:0005634:nucleus;	GO:0003700:DNA-binding transcription factor activity;GO:0000976:transcription cis-regulatory region binding;	-	-
gene-LOC102626111	probable galacturonosyltransferase 7%2C transcript variant X1	-1.22773	0.00177624562329614	Down	GO:0071555:cell wall organization;GO:0045489:pectin biosynthetic process;	GO:0005768:endosome;GO:0005794:Golgi apparatus;GO:0005797:Golgi medial cisterna;GO:0000139:Golgi membrane;GO:0005802:trans-Golgi network;	GO:0047262:polygalacturonate 4-alpha-galacturonosyltransferase activity;	K13648	ko00520 Amino sugar and nucleotide sugar metabolism;ko01100 Metabolic pathways;;
gene-LOC102622489	linoleate 13S-lipoxygenase 3-1%2C chloroplastic-like	-1.16593	0.00196417027135845	Down	GO:0006633:fatty acid biosynthetic process;GO:0034440:lipid oxidation;GO:0031408:oxylipin biosynthetic process;	GO:0009570:chloroplast stroma;GO:0009534:chloroplast thylakoid;	GO:0016165:linoleate 13S-lipoxygenase activity;GO:0046872:metal ion binding;GO:0016702:oxidoreductase activity, acting on single donors with incorporation of molecular oxygen, incorporation of two atoms of oxygen;	K00454	ko00591 Linoleic acid metabolism;ko00592 alpha-Linolenic acid metabolism;ko01100 Metabolic pathways;ko01110 Biosynthesis of secondary metabolites;;
gene-LOC102625429	linoleate 13S-lipoxygenase 2-1%2C chloroplastic	3.68644639462592	0.00197007774784299	Ups	GO:0006633:fatty acid biosynthetic process;GO:0010597:green leaf volatile biosynthetic process;GO:0034440:lipid oxidation;GO:0031408:oxylipin biosynthetic process;	GO:0009570:chloroplast stroma;GO:0009534:chloroplast thylakoid;	GO:0016165:linoleate 13S-lipoxygenase activity;GO:0046872:metal ion binding;GO:0016702:oxidoreductase activity, acting on single donors with incorporation of molecular oxygen, incorporation of two atoms of oxygen;	K00454	ko00591 Linoleic acid metabolism;ko00592 alpha-Linolenic acid metabolism;ko01100 Metabolic pathways;ko01110 Biosynthesis of secondary metabolites;;
gene-LOC112498675	calcium-binding allergen Ole e 8-like	-1.36193	0.00197604962217473	Down	-	-	GO:0005509:calcium ion binding;	K14190	ko00053 Ascorbate and aldarate metabolism;ko01100 Metabolic pathways;ko01110 Biosynthesis of secondary metabolites;ko01240 Biosynthesis of cofactors;;
gene-LOC127900363	probable leucine-rich repeat receptor-like protein kinase At1g35710	-1.2861	0.00199341657164431	Down	-	-	-	K04730	-
gene-LOC102626928	uncharacterized LOC102626928%2C transcript variant X3	-3.21332	0.00202113427209297	Down	-	-	-	-	-
gene-LOC102630291	protein TRANSPORT INHIBITOR RESPONSE 1	-1.60234	0.00207507924959901	Down	GO:0009734:auxin-activated signaling pathway;GO:0007049:cell cycle;GO:0016036:cellular response to phosphate starvation;GO:0006952:defense response;GO:0009873:ethylene-activated signaling pathway;GO:0010311:lateral root formation;GO:0010152:pollen maturation;GO:0009733:response to auxin;GO:0031146:SCF-dependent proteasomal ubiquitin-dependent protein catabolic process;GO:0048443:stamen developmen…	GO:0005634:nucleus;GO:0019005:SCF ubiquitin ligase complex;	GO:0010011:auxin binding;GO:0038198:auxin receptor activity;GO:0000822:inositol hexakisphosphate binding;GO:0004842:ubiquitin-protein transferase activity;	K14485	ko04075 Plant hormone signal transduction;;
gene-LOC102625611	hypothetical protein	1.96284976055032	0.00207604754526233	Ups	GO:2000028:regulation of photoperiodism, flowering;GO:2000070:regulation of response to water deprivation;GO:0046686:response to cadmium ion;GO:0046688:response to copper ion;GO:0010218:response to far red light;GO:0009416:response to light stimulus;GO:0006979:response to oxidative stress;GO:0010114:response to red light;GO:0009611:response to wounding;GO:0010043:response to zinc ion;	GO:0016607:nuclear speck;GO:0005634:nucleus;	-	-	-
gene-LOC102626775	mitochondrial uncoupling protein 5	-1.55619	0.00207882613232968	Down	GO:0071456:cellular response to hypoxia;GO:0071423:malate transmembrane transport;GO:0006839:mitochondrial transport;GO:0015729:oxaloacetate transport;GO:0035435:phosphate ion transmembrane transport;GO:1902600:proton transmembrane transport;GO:0071422:succinate transmembrane transport;GO:0008272:sulfate transport;GO:0015709:thiosulfate transport;	GO:0005743:mitochondrial inner membrane;	GO:0015297:antiporter activity;GO:0005310:dicarboxylic acid transmembrane transporter activity;GO:0015140:malate transmembrane transporter activity;GO:0015131:oxaloacetate transmembrane transporter activity;GO:0017077:oxidative phosphorylation uncoupler activity;GO:0015141:succinate transmembrane transporter activity;GO:0015116:sulfate transmembrane transporter activity;GO:0015117:thiosulfate tra…	K15104	-
gene-LOC102607242	putative calcium-binding protein CML19	-1.53838	0.00209827753122426	Down	-	-	-	K13448	ko04626 Plant-pathogen interaction;;
gene-LOC102611085	eugenol synthase 1-like	1.24850540789672	0.00217203300112689	Ups	GO:0009699:phenylpropanoid biosynthetic process;	-	GO:0000166:nucleotide binding;GO:0016491:oxidoreductase activity;	-	-
gene-LOC102615552	calcium-binding protein CP1	-1.12687	0.00220377762346154	Down	GO:0042538:hyperosmotic salinity response;	GO:0005829:cytosol;GO:0009536:plastid;	GO:0005509:calcium ion binding;	K02183	ko04016 koK signaling pathway - plant;ko04070 Phosphatidylinositol signaling system;ko04626 Plant-pathogen interaction;;
gene-LOC102619101	hypothetical protein%2C transcript variant X2	-1.55032	0.00223449133305385	Down	GO:0071456:cellular response to hypoxia;GO:0009737:response to abscisic acid;GO:0009651:response to salt stress;	GO:0009507:chloroplast;GO:0005634:nucleus;	GO:0005516:calmodulin binding;	-	-
gene-LOC102612509	proline-rich receptor-like protein kinase PERK15%2C transcript variant X2	-1.18703	0.00225068242940429	Down	GO:0046777:protein autophosphorylation;GO:0009620:response to fungus;GO:0009611:response to wounding;	GO:0005886:plasma membrane;	GO:0005524:ATP binding;GO:0004672:protein kinase activity;GO:0106310:protein serine kinase activity;GO:0004674:protein serine/threonine kinase activity;	K04733	-
gene-LOC107178054	chaperone protein dnaJ 11%2C chloroplastic	1.45920912778641	0.00226861749418707	Ups	-	GO:0009507:chloroplast;GO:0009570:chloroplast stroma;GO:0005634:nucleus;GO:0009536:plastid;	-	-	-
gene-LOC102619908	GEM-like protein 4	2.32894223236645	0.00236413062287277	Ups	-	-	-	-	-
gene-LOC102626191	CASP-like protein 2D1	-1.16803	0.00240660072258272	Down	-	GO:0005886:plasma membrane;	GO:0051539:4 iron, 4 sulfur cluster binding;	-	-
gene-LOC102618934	uncharacterized LOC102618934	-1.06613	0.00240768390439998	Down	-	-	-	-	-
gene-LOC127899740	receptor-like protein EIX1	-1.31482	0.00241581942947809	Down	-	-	-	-	-
gene-LOC102628068	G-type lectin S-receptor-like serine/threonine-protein kinase LECRK3%2C transcript variant X3	-1.28878	0.00256181977107378	Down	-	-	-	-	-
gene-LOC102617880	uncharacterized LOC102617880%2C transcript variant X5	-1.50696	0.00260096686166892	Down	-	-	-	K10258	ko00062 Fatty acid elongation;ko01040 Biosynthesis of unsaturated fatty acids;ko01100 Metabolic pathways;ko01110 Biosynthesis of secondary metabolites;ko01212 Fatty acid metabolism;;
gene-LOC102625040	cellulose synthase-like protein D3%2C transcript variant X1	-1.59322	0.00263905941624491	Down	GO:0071555:cell wall organization;GO:0030244:cellulose biosynthetic process;GO:0009833:plant-type primary cell wall biogenesis;GO:0009409:response to cold;	GO:0005783:endoplasmic reticulum;GO:0005768:endosome;GO:0005794:Golgi apparatus;GO:0000139:Golgi membrane;GO:0005886:plasma membrane;GO:0005802:trans-Golgi network;	GO:0016760:cellulose synthase (UDP-forming) activity;GO:0051753:mannan synthase activity;	-	-
gene-LOC102621787	hydrophobic protein RCI2B	-1.07099	0.00264345282637964	Down	GO:0009737:response to abscisic acid;GO:0009409:response to cold;GO:0009651:response to salt stress;GO:0009414:response to water deprivation;	GO:0016020:membrane;	-	-	-
gene-LOC102611275	amino acid transporter AVT6A-like%2C transcript variant X2	-1.22025	0.00265688401187482	Down	GO:0003333:amino acid transmembrane transport;	GO:0016020:membrane;GO:0000325:plant-type vacuole;	GO:0015179:L-amino acid transmembrane transporter activity;	K14207	-
gene-LOC102612071	glutathione S-transferase L3-like%2C transcript variant X1	-1.10004	0.00274644470583901	Down	GO:0010731:protein glutathionylation;GO:0009636:response to toxic substance;	GO:0005829:cytosol;GO:0005886:plasma membrane;	GO:0004364:glutathione transferase activity;	K00799	ko00480 Glutathione metabolism;ko01100 Metabolic pathways;;
gene-LOC102629911	BTB/POZ domain-containing protein At5g48130	-1.08369	0.00276720366300971	Down	GO:0016567:protein ubiquitination;	-	-	-	-
gene-LOC102613579	putative phospholipid-transporting ATPase 9	-1.01248	0.00278197657768083	Down	GO:0045332:phospholipid translocation;GO:1901703:protein localization involved in auxin polar transport;	GO:0005886:plasma membrane;	GO:0005524:ATP binding;GO:0016887:ATP hydrolysis activity;GO:0140326:ATPase-coupled intramembrane lipid transporter activity;GO:0000287:magnesium ion binding;	K01530	-
gene-LOC102624272	calcium-binding protein CML38-like	-1.4477	0.00280573259658941	Down	-	-	GO:0005509:calcium ion binding;GO:0030234:enzyme regulator activity;	K13448	ko04626 Plant-pathogen interaction;;
gene-LOC102607215	probable WRKY transcription factor 65	1.21628535580174	0.00282689767625828	Ups	GO:0009793:embryo development ending in seed dormancy;GO:0009555:pollen development;	GO:0005634:nucleus;	GO:0003700:DNA-binding transcription factor activity;GO:0000976:transcription cis-regulatory region binding;	-	-
gene-LOC127902392	putative disease resistance protein RGA3	-1.02728	0.00286548980147125	Down	-	-	-	-	-
gene-LOC102625136	protein EXORDIUM-like 2	-2.0038	0.00291901056991721	Down	GO:0071456:cellular response to hypoxia;	GO:0048046:apoplast;GO:0005615:extracellular space;GO:0005794:Golgi apparatus;GO:0009505:plant-type cell wall;GO:0009506:plasmodesma;GO:0009536:plastid;	-	-	-
gene-LOC102610563	receptor protein kinase CLAVATA1	-3.97852	0.00296623527501244	Down	GO:0030154:cell differentiation;GO:0036289:peptidyl-serine autophosphorylation;GO:0009934:regulation of meristem structural organization;	GO:0016020:membrane;GO:0000325:plant-type vacuole;GO:0005886:plasma membrane;GO:0009506:plasmodesma;	GO:0005524:ATP binding;GO:0043621:protein self-association;GO:0106310:protein serine kinase activity;GO:0004674:protein serine/threonine kinase activity;GO:0033612:receptor serine/threonine kinase binding;	K00924	-
gene-LOC102615449	protein HYPER-SENSITIVITY-RELATED 4-like	-1.45494	0.00298520487454276	Down	GO:0008219:cell death;GO:0009626:plant-type hypersensitive response;GO:0009617:response to bacterium;GO:0002237:response to molecule of bacterial origin;GO:0009411:response to UV;GO:0009863:salicylic acid mediated signaling pathway;	GO:0005740:mitochondrial envelope;GO:0005741:mitochondrial outer membrane;GO:0005739:mitochondrion;	GO:0005524:ATP binding;GO:0016887:ATP hydrolysis activity;GO:0042802:identical protein binding;	K08900	-
gene-LOC102631413	protein ENDOSPERM DEFECTIVE 1	-2.30769	0.00304989231837064	Down	-	-	-	-	-
gene-LOC102622025	cytochrome b561 and DOMON domain-containing protein At3g61750	-4.39013	0.00305035042001344	Down	-	GO:0016020:membrane;	GO:0046872:metal ion binding;	-	-
gene-LOC102615452	subtilisin-like protease SBT2.4%2C transcript variant X5	-2.5038	0.00305906131581413	Down	GO:0090558:plant epidermis development;GO:0006508:proteolysis;	GO:0005576:extracellular region;	GO:0004252:serine-type endopeptidase activity;	K14962	ko03015 mRNA surveillance pathway;;
gene-LOC102611554	lysine-specific demethylase JMJ13	-1.36864	0.00313985391916122	Down	GO:0006338:chromatin remodeling;GO:0009908:flower development;GO:0048571:long-day photoperiodism;GO:0045814:negative regulation of gene expression, epigenetic;GO:0048579:negative regulation of long-day photoperiodism, flowering;GO:0048577:negative regulation of short-day photoperiodism, flowering;GO:0006355:regulation of DNA-templated transcription;GO:0009266:response to temperature stimulus;	GO:0005634:nucleus;	GO:0003700:DNA-binding transcription factor activity;GO:0042393:histone binding;GO:0032452:histone demethylase activity;GO:0071558:histone H3K27me2/H3K27me3 demethylase activity;GO:0034647:histone H3K4me/H3K4me2/H3K4me3 demethylase activity;GO:0046872:metal ion binding;	-	-
gene-LOC102611094	polyubiquitin 11	-2.01691	0.00316524320086184	Down	-	GO:0005737:cytoplasm;GO:0005634:nucleus;	GO:0003729:mRNA binding;	K08770	ko04120 Ubiquitin mediated proteolysis;;
gene-LOC102628918	CRIB domain-containing protein RIC8	5.03140595225461	0.00317480498630084	Ups	GO:0009860:pollen tube growth;	GO:0016324:apical plasma membrane;	-	-	-
gene-LOC102629646	glycine-rich domain-containing protein 1%2C transcript variant X3	1.02924751716702	0.00335174493658745	Ups	-	-	-	-	-
gene-LOC102607440	chitin-inducible gibberellin-responsive protein 1-like	-1.82596	0.00337748949473059	Down	GO:0006355:regulation of DNA-templated transcription;	GO:0005634:nucleus;	GO:0003700:DNA-binding transcription factor activity;GO:0043565:sequence-specific DNA binding;	-	-
gene-LOC102621638	dirigent protein 22	1.49323904296227	0.00338113703715332	Ups	GO:0009699:phenylpropanoid biosynthetic process;	GO:0048046:apoplast;	-	-	-
gene-LOC102614782	cytokinin hydroxylase	-2.15644	0.00340934357595837	Down	-	-	-	-	-
gene-LOC102628790	uncharacterized membrane protein At3g27390%2C transcript variant X2	-2.44313	0.00352578639499243	Down	-	GO:0016020:membrane;	-	-	-
gene-LOC102624071	zinc finger protein ZAT12	-1.59054	0.00352950682608919	Down	-	-	-	-	-
gene-LOC102626967	probable leucine-rich repeat receptor-like protein kinase At2g33170	-1.35043	0.00353925004712944	Down	-	-	-	-	-
gene-LOC102624511	serine/threonine-protein phosphatase PP1-like	-2.51888	0.00357861545527541	Down	-	GO:0005737:cytoplasm;GO:0005634:nucleus;	GO:0046872:metal ion binding;GO:0017018:myosin phosphatase activity;GO:0004722:protein serine/threonine phosphatase activity;	K06269	ko03015 mRNA surveillance pathway;;
gene-LOC102616827	kinesin-like protein KIN-12E%2C transcript variant X1	3.85764224035329	0.00367016388983782	Ups	GO:0007018:microtubule-based movement;GO:1901673:regulation of mitotic spindle assembly;GO:0051225:spindle assembly;	GO:0005871:kinesin complex;GO:0005874:microtubule;GO:0005641:nuclear envelope lumen;GO:0009524:phragmoplast;GO:0005819:spindle;	GO:0005524:ATP binding;GO:0016887:ATP hydrolysis activity;GO:0008017:microtubule binding;GO:0003777:microtubule motor activity;	K10400	-
gene-LOC102627726	cinnamoyl-CoA reductase 1	2.92078332551996	0.00368348473264491	Ups	-	-	-	-	-
gene-LOC127902509	putative disease resistance protein RGA3%2C transcript variant X1	-1.44193	0.00372544539590994	Down	-	-	-	-	-
gene-LOC102627772	probable LRR receptor-like serine/threonine-protein kinase At3g47570%2C transcript variant X1	-1.25295	0.00376946172363817	Down	-	-	-	-	-
gene-LOC102623907	disease resistance protein RGA2-like%2C transcript variant X1	-1.13518	0.00378952424167011	Down	-	-	-	-	-
gene-LOC127901183	transcription factor MTB1-like	-1.0355	0.00383656640207088	Down	GO:0006952:defense response;GO:0031347:regulation of defense response;GO:0006355:regulation of DNA-templated transcription;GO:2000022:regulation of jasmonic acid mediated signaling pathway;	GO:0005634:nucleus;	GO:0003700:DNA-binding transcription factor activity;GO:0046983:protein dimerization activity;GO:0000976:transcription cis-regulatory region binding;	-	-
gene-LOC102611097	protein NRT1/ PTR FAMILY 5.5-like	-3.6884	0.0038788707553885	Down	-	-	-	K14638	-
gene-LOC127903729	probable galacturonosyltransferase-like 4	-4.33895	0.00395150859412127	Down	GO:0071555:cell wall organization;GO:0045489:pectin biosynthetic process;	GO:0005794:Golgi apparatus;GO:0000139:Golgi membrane;GO:0090406:pollen tube;	GO:0047262:polygalacturonate 4-alpha-galacturonosyltransferase activity;	-	-
gene-LOC102628635	cold-responsive protein kinase 1	-1.22512	0.00401619049312575	Down	GO:0046777:protein autophosphorylation;GO:0009409:response to cold;GO:0050826:response to freezing;GO:0009625:response to insect;GO:0002237:response to molecule of bacterial origin;	GO:0005634:nucleus;GO:0005886:plasma membrane;	GO:0005524:ATP binding;GO:0106310:protein serine kinase activity;GO:0004674:protein serine/threonine kinase activity;	K04733	-
gene-LOC102621129	protein CHUP1%2C chloroplastic	-1.089	0.00405958320021349	Down	-	-	-	-	-
gene-LOC102614356	hypothetical protein	-1.23267	0.00407066221793989	Down	-	-	-	-	-
gene-LOC102615493	protein ROH1	-1.69859	0.00411143716345624	Down	GO:0048354:mucilage biosynthetic process involved in seed coat development;GO:0010214:seed coat development;	GO:0016020:membrane;	-	-	-
gene-LOC102630393	RING-H2 finger protein ATL2	-1.19538	0.00411228223805119	Down	GO:0006952:defense response;	GO:0016020:membrane;	GO:0046872:metal ion binding;GO:0004842:ubiquitin-protein transferase activity;	-	-
gene-LOC127901394	probable WRKY transcription factor 46	-1.15953	0.00411986801781337	Down	-	-	-	-	-
gene-LOC102613708	U-box domain-containing protein 21	-1.73841	0.00432340611982463	Down	-	-	-	-	-
gene-LOC102611986	omega-3 fatty acid desaturase%2C chloroplastic-like	-1.10821	0.00435062081701578	Down	GO:0006636:unsaturated fatty acid biosynthetic process;	GO:0031969:chloroplast membrane;	GO:0016717:oxidoreductase activity, acting on paired donors, with oxidation of a pair of donors resulting in the reduction of molecular oxygen to two molecules of water;	K10257	-
gene-LOC102629839	calmodulin-binding protein 60 E	-1.10765	0.00436247499581287	Down	GO:0080142:regulation of salicylic acid biosynthetic process;	GO:0005634:nucleus;	GO:0005516:calmodulin binding;GO:0003700:DNA-binding transcription factor activity;GO:0043565:sequence-specific DNA binding;	-	-
gene-LOC102610741	probable WRKY transcription factor 41%2C transcript variant X1	-1.39968	0.00446371493512293	Down	-	GO:0005634:nucleus;	GO:0003700:DNA-binding transcription factor activity;GO:0000976:transcription cis-regulatory region binding;	-	-
gene-LOC107178607	F-box protein At5g07610-like	-1.1435	0.00451916311796432	Down	-	-	-	-	-
gene-LOC102608654	umecyanin-like%2C transcript variant X1	-2.23241	0.00472641475586845	Down	-	-	-	-	-
gene-LOC102615352	pollen-specific leucine-rich repeat extensin-like protein 1	-1.08984	0.00477775046721366	Down	-	-	-	-	-
gene-LOC102616966	GDSL esterase/lipase At1g33811%2C transcript variant X1	-7.54009	0.00479710720504945	Down	GO:0016042:lipid catabolic process;	GO:0005576:extracellular region;	GO:0016788:hydrolase activity, acting on ester bonds;	-	-
gene-LOC102613522	probable WRKY transcription factor 46	-1.23605	0.00483553089982401	Down	-	-	-	-	-
gene-LOC102628891	putative pectinesterase/pectinesterase inhibitor 22	-2.35055	0.00507168222337604	Down	GO:0042545:cell wall modification;GO:0045490:pectin catabolic process;	GO:0005576:extracellular region;	GO:0045330:aspartyl esterase activity;GO:0030599:pectinesterase activity;GO:0046910:pectinesterase inhibitor activity;	K01051	ko00040 Pentose and glucuronate interconversions;ko01100 Metabolic pathways;ko02020 Two-component system;;
gene-LOC102620678	protein argonaute 2%2C transcript variant X1	-1.20889	0.00518559137042216	Down	GO:0042742:defense response to bacterium;GO:0051607:defense response to virus;GO:0019048:modulation by virus of host process;GO:0006417:regulation of translation;GO:0035194:regulatory ncRNA-mediated post-transcriptional gene silencing;	GO:0005737:cytoplasm;GO:0005829:cytosol;GO:0005634:nucleus;GO:1990904:ribonucleoprotein complex;	GO:0004521:RNA endonuclease activity;GO:0003729:mRNA binding;GO:0003723:RNA binding;GO:0035197:siRNA binding;	K11593	-
gene-LOC102624681	protein TORNADO 1	-2.05464	0.00522270895504058	Down	GO:0009926:auxin polar transport;GO:0009734:auxin-activated signaling pathway;GO:0010540:basipetal auxin transport;GO:0009965:leaf morphogenesis;GO:0010305:leaf vascular tissue pattern formation;GO:0009933:meristem structural organization;GO:0009825:multidimensional cell growth;GO:0009956:radial pattern formation;	GO:0016020:membrane;	GO:0005525:GTP binding;GO:0016787:hydrolase activity;	-	-
gene-LOC102607755	cytochrome P450 86B1	-2.34637	0.00529968471307291	Down	GO:0071555:cell wall organization;GO:0010345:suberin biosynthetic process;GO:0042761:very long-chain fatty acid biosynthetic process;	GO:0005783:endoplasmic reticulum;GO:0005789:endoplasmic reticulum membrane;	GO:0020037:heme binding;GO:0005506:iron ion binding;GO:0004497:monooxygenase activity;GO:0016705:oxidoreductase activity, acting on paired donors, with incorporation or reduction of molecular oxygen;	K15402	ko00073 Cutin, suberine and wax biosynthesis;;
gene-LOC102611422	hypothetical protein	-2.10196	0.00538332551597496	Down	-	-	-	-	-
gene-LOC102627175	anthranilate N-methyltransferase-like	-2.07383	0.00538825102542788	Down	GO:0032259:methylation;	-	GO:0030774:anthranilate N-methyltransferase activity;GO:0008171:O-methyltransferase activity;GO:0046983:protein dimerization activity;	K13066	ko00380 Tryptophan metabolism;ko00940 Phenylpropanoid biosynthesis;ko01100 Metabolic pathways;ko01110 Biosynthesis of secondary metabolites;;
gene-LOC102613980	protein HOTHEAD	-1.20823	0.00542035251470398	Down	-	-	-	-	-
gene-LOC127902591	ubiquitin C-terminal hydrolase 12-like	-1.7101	0.00542328746589297	Down	-	-	-	-	-
gene-LOC102621931	putative clathrin assembly protein At1g25240	-1.68724	0.00554154915110292	Down	-	-	-	-	-
gene-LOC102610308	very-long-chain aldehyde decarbonylase CER1%2C transcript variant X1	1.85974285490464	0.00557173080144389	Ups	GO:0043447:alkane biosynthetic process;GO:0042742:defense response to bacterium;GO:0050832:defense response to fungus;GO:0009414:response to water deprivation;GO:0016126:sterol biosynthetic process;GO:0010025:wax biosynthetic process;	GO:0005789:endoplasmic reticulum membrane;GO:0016020:membrane;	GO:1990465:aldehyde oxygenase (deformylating) activity;GO:0000254:C-4 methylsterol oxidase activity;GO:0005506:iron ion binding;GO:0009924:octadecanal decarbonylase activity;GO:0016491:oxidoreductase activity;	K15404	ko00073 Cutin, suberine and wax biosynthesis;ko01110 Biosynthesis of secondary metabolites;;
gene-LOC102623815	uncharacterized LOC102623815%2C transcript variant X1	1.16821955593951	0.00599450094645653	Ups	-	-	-	-	-
gene-LOC102628590	trehalose-phosphate phosphatase A%2C transcript variant X2	-1.11317	0.00609787044242943	Down	GO:0005992:trehalose biosynthetic process;	-	GO:0004805:trehalose-phosphatase activity;	K01087	ko00500 Starch and sucrose metabolism;ko01100 Metabolic pathways;ko01110 Biosynthesis of secondary metabolites;;
gene-LOC102630971	polygalacturonase inhibitor	-2.03149	0.0061111242442039	Down	-	GO:0048046:apoplast;	-	-	-
gene-LOC102626293	probable xyloglucan endotransglucosylase/hydrolase protein 23	-2.45216	0.00630525710762235	Down	GO:0042546:cell wall biogenesis;GO:0071555:cell wall organization;GO:0010411:xyloglucan metabolic process;	GO:0048046:apoplast;GO:0005794:Golgi apparatus;	GO:0004553:hydrolase activity, hydrolyzing O-glycosyl compounds;GO:0030247:polysaccharide binding;GO:0016762:xyloglucan:xyloglucosyl transferase activity;	K08235	-
gene-LOC102614584	pentatricopeptide repeat-containing protein At3g50420	-1.04889	0.00637481456973541	Down	GO:0009451:RNA modification;	-	GO:0003723:RNA binding;	-	-
gene-LOC102623577	small polypeptide DEVIL 11-like%2C transcript variant X1	1.3480892756767	0.00684626073059875	Ups	GO:0008285:negative regulation of cell population proliferation;GO:0048367:shoot system development;	GO:0005886:plasma membrane;	-	-	-
gene-LOC102624346	cyclic nucleotide-gated ion channel 4	1.49807925230613	0.00687161349713012	Ups	GO:0009626:plant-type hypersensitive response;	GO:0016020:membrane;GO:0005886:plasma membrane;	GO:0005516:calmodulin binding;GO:0030552:cAMP binding;GO:0008324:monoatomic cation transmembrane transporter activity;GO:0030553:cGMP binding;GO:0005216:monoatomic ion channel activity;	-	-
gene-LOC102624515	probable leucine-rich repeat receptor-like protein kinase At1g35710	-2.19561	0.00714667254270371	Down	-	-	-	-	-
gene-LOC102617132	UPF0481 protein At3g47200%2C transcript variant X2	-1.49154	0.00732884443935655	Down	-	-	-	-	-
gene-LOC102631491	glucosamine inositolphosphorylceramide transferase 1	-1.02452	0.00733643180620734	Down	GO:0030259:lipid glycosylation;GO:0006486:protein glycosylation;GO:0009737:response to abscisic acid;GO:0009651:response to salt stress;GO:0009845:seed germination;	GO:0016020:membrane;	GO:0016757:glycosyltransferase activity;GO:0045140:inositol phosphoceramide synthase activity;GO:0046872:metal ion binding;	-	-
gene-LOC102614924	probable WRKY transcription factor 53	-1.34726	0.00734992983721738	Down	GO:0042742:defense response to bacterium;GO:0010150:leaf senescence;GO:0045893:positive regulation of DNA-templated transcription;GO:0031347:regulation of defense response;GO:2000022:regulation of jasmonic acid mediated signaling pathway;GO:0009617:response to bacterium;GO:0042542:response to hydrogen peroxide;GO:0010193:response to ozone;GO:0009751:response to salicylic acid;	GO:0009507:chloroplast;GO:0005634:nucleus;	GO:0003677:DNA binding;GO:0003700:DNA-binding transcription factor activity;GO:0000976:transcription cis-regulatory region binding;	-	-
gene-LOC102622270	kunitz trypsin inhibitor 5	3.03231048353968	0.00743434956181462	Ups	-	-	-	-	-
gene-LOC102630536	hypothetical protein	2.2311353526248	0.00747862390752513	Ups	-	-	-	-	-
gene-LOC102608611	ankyrin repeat-containing protein ITN1-like	-1.05769	0.0074954504951772	Down	-	-	-	K13412	ko04626 Plant-pathogen interaction;;
gene-LOC102629428	uncharacterized LOC102629428	-2.82319	0.00756080259802879	Down	-	-	-	-	-
gene-LOC102631275	L-ascorbate oxidase	-1.28233	0.00793794146306647	Down	-	GO:0005576:extracellular region;	GO:0005507:copper ion binding;GO:0008447:L-ascorbate oxidase activity;	-	-
gene-LOC107178012	uncharacterized LOC107178012	-4.95255	0.00795718298653744	Down	-	-	-	-	-
gene-LOC102615840	ethylene-responsive transcription factor ERF109	-2.28577	0.00807885132334445	Down	GO:0071497:cellular response to freezing;GO:0009873:ethylene-activated signaling pathway;GO:0019760:glucosinolate metabolic process;GO:0045893:positive regulation of DNA-templated transcription;GO:0009737:response to abscisic acid;GO:0009723:response to ethylene;GO:0009753:response to jasmonic acid;GO:0009751:response to salicylic acid;GO:0009651:response to salt stress;GO:0009414:response to wat…	GO:0005634:nucleus;	GO:0003700:DNA-binding transcription factor activity;GO:0000976:transcription cis-regulatory region binding;	K09286	-
gene-LOC102624419	non-specific lipid-transfer protein 1-like	4.22002506585198	0.0081345692536865	Ups	GO:0006869:lipid transport;	-	GO:0008289:lipid binding;	-	-
gene-LOC102607332	psbP domain-containing protein 1%2C chloroplastic%2C transcript variant X2	1.29954151614152	0.00816445435340594	Ups	GO:0048564:photosystem I assembly;	GO:0009507:chloroplast;GO:0009570:chloroplast stroma;GO:0009543:chloroplast thylakoid lumen;GO:0009535:chloroplast thylakoid membrane;GO:0019898:extrinsic component of membrane;GO:0009654:photosystem II oxygen evolving complex;GO:0009579:thylakoid;GO:0031977:thylakoid lumen;	GO:0005509:calcium ion binding;	-	-
gene-LOC102628198	protein ABIL1%2C transcript variant X1	-2.64053	0.0081754010780967	Down	-	GO:0005737:cytoplasm;GO:0005856:cytoskeleton;	-	-	-
gene-LOC102630436	brassinosteroid-responsive RING protein 1	1.09882139661262	0.00821364016175364	Ups	-	-	-	-	-
gene-LOC102620564	CDT1-like protein b	2.8886005055627	0.00857995435011627	Ups	GO:0009658:chloroplast organization;GO:0051276:chromosome organization;GO:0006260:DNA replication;GO:0000076:DNA replication checkpoint signaling;GO:0071163:DNA replication preinitiation complex assembly;GO:0048229:gametophyte development;GO:0000278:mitotic cell cycle;GO:0030174:regulation of DNA-templated DNA replication initiation;	GO:0005634:nucleus;	GO:0004693:cyclin-dependent protein serine/threonine kinase activity;GO:0003677:DNA binding;GO:0070182:DNA polymerase binding;	K10727	-
gene-LOC102627290	peroxidase 60-like%2C transcript variant X2	-1.43965	0.00859894448797429	Down	-	-	-	K00430	ko00940 Phenylpropanoid biosynthesis;ko01100 Metabolic pathways;ko01110 Biosynthesis of secondary metabolites;;
gene-LOC102614013	U-box domain-containing protein 21-like	-1.42746	0.00860700753067483	Down	-	-	-	-	-
gene-LOC102615348	scopoletin glucosyltransferase-like	-1.45917	0.00892005622726191	Down	-	-	GO:0008194:UDP-glycosyltransferase activity;	-	-
gene-LOC102623037	caffeic acid 3-O-methyltransferase-like	4.7082071026071	0.00892857989829966	Ups	GO:0009809:lignin biosynthetic process;GO:0032259:methylation;	-	GO:0047763:caffeate O-methyltransferase activity;GO:0046983:protein dimerization activity;	K13066	ko00380 Tryptophan metabolism;ko00940 Phenylpropanoid biosynthesis;ko01100 Metabolic pathways;ko01110 Biosynthesis of secondary metabolites;;
gene-LOC102620575	ethylene-responsive transcription factor SHINE 2	2.95413079847314	0.00908196998950598	Ups	GO:0009873:ethylene-activated signaling pathway;	GO:0005634:nucleus;	GO:0003677:DNA binding;GO:0003700:DNA-binding transcription factor activity;	-	-
gene-LOC102628172	endochitinase-like	1.87708005255593	0.00937518687265696	Ups	GO:0005975:carbohydrate metabolic process;GO:0016998:cell wall macromolecule catabolic process;GO:0006032:chitin catabolic process;GO:0050832:defense response to fungus;	-	GO:0008061:chitin binding;	K01183	ko00520 Amino sugar and nucleotide sugar metabolism;ko01100 Metabolic pathways;;
gene-LOC102625278	coatomer subunit beta-1-like%2C transcript variant X3	-1.29398	0.0096277963478291	Down	GO:0006888:endoplasmic reticulum to Golgi vesicle-mediated transport;GO:0006891:intra-Golgi vesicle-mediated transport;GO:0006886:intracellular protein transport;	GO:0030126:COPI vesicle coat;GO:0000139:Golgi membrane;GO:0005886:plasma membrane;GO:0009506:plasmodesma;	GO:0005198:structural molecule activity;	K17301	-
gene-LOC102622203	internal alternative NAD(P)H-ubiquinone oxidoreductase A1%2C mitochondrial-like	-1.49026	0.00968166436867694	Down	GO:0071482:cellular response to light stimulus;GO:0006116:NADH oxidation;	GO:0005743:mitochondrial inner membrane;GO:0005759:mitochondrial matrix;GO:0005739:mitochondrion;GO:0005777:peroxisome;	GO:0050136:NADH dehydrogenase (quinone) activity;GO:0003954:NADH dehydrogenase activity;GO:0003959:NADPH dehydrogenase activity;GO:0016491:oxidoreductase activity;	K17871	-
gene-LOC102623950	uncharacterized LOC102623950	-1.44639	0.00977623497271568	Down	-	-	-	-	-
gene-LOC112498991	uncharacterized LOC112498991	-1.07034	0.00984139452500382	Down	-	-	-	-	-
gene-LOC102611678	uncharacterized LOC102611678	-1.12826	0.00988284056496617	Down	-	-	-	-	-
gene-LOC102610481	ethylene-responsive transcription factor ERF027	-1.92778	0.00989549332487182	Down	-	-	-	-	-
gene-LOC102622043	disease resistance protein RUN1-like%2C transcript variant X2	-1.50915	0.00992382338582464	Down	-	-	-	-	-
gene-LOC102608392	uncharacterized LOC102608392	-1.00069	0.0100164029835266	Down	-	-	-	-	-
gene-LOC127898822	receptor-like protein 33	-1.5718	0.0104031689271455	Down	-	-	-	-	-
gene-LOC102629519	putative calcium-transporting ATPase 13%2C plasma membrane-type%2C transcript variant X2	-1.18095	0.0105524655896053	Down	-	GO:0043231:intracellular membrane-bounded organelle;GO:0005886:plasma membrane;	GO:0005524:ATP binding;GO:0016887:ATP hydrolysis activity;GO:0019829:ATPase-coupled monoatomic cation transmembrane transporter activity;GO:0005516:calmodulin binding;GO:0046872:metal ion binding;GO:0005388:P-type calcium transporter activity;	K01537	-
gene-LOC102615610	uncharacterized LOC102615610%2C transcript variant X2	-2.94156	0.0106692342149993	Down	-	-	-	-	-
gene-LOC102630146	protein HOTHEAD%2C transcript variant X1	4.80117664535874	0.0108274469407264	Ups	GO:0007267:cell-cell signaling;GO:0009553:embryo sac development;GO:0010430:fatty acid omega-oxidation;	GO:0005576:extracellular region;	GO:0050660:flavin adenine dinucleotide binding;GO:0046593:mandelonitrile lyase activity;GO:0016614:oxidoreductase activity, acting on CH-OH group of donors;	K00108	ko00260 Glycine, serine and threonine metabolism;ko01100 Metabolic pathways;;
gene-LOC112498251	disease resistance protein RPV1-like	-2.29323	0.0110270356001441	Down	-	-	-	-	-
gene-LOC102624077	outer envelope pore protein 16-2%2C chloroplastic%2C transcript variant X1	-2.75535	0.0111329403822478	Down	GO:0006811:monoatomic ion transport;	GO:0009707:chloroplast outer membrane;GO:0009527:plastid outer membrane;GO:0046930:pore complex;	GO:0015171:amino acid transmembrane transporter activity;GO:0015288:porin activity;GO:0042803:protein homodimerization activity;	-	-
gene-LOC102615996	uncharacterized LOC102615996	1.72016464756106	0.011549336823038	Ups	-	-	-	-	-
gene-LOC102608549	amino acid permease 4-like	-1.45577	0.0117401540427784	Down	GO:0003333:amino acid transmembrane transport;GO:0015802:basic amino acid transport;GO:0006952:defense response;	GO:0016020:membrane;GO:0031965:nuclear membrane;GO:0005886:plasma membrane;	GO:0015171:amino acid transmembrane transporter activity;GO:0015174:basic amino acid transmembrane transporter activity;GO:0015293:symporter activity;	-	-
gene-LOC102618586	signaling peptide TAXIMIN 2	-1.3132	0.0117764501684082	Down	-	GO:0005615:extracellular space;	-	-	-
gene-LOC102623269	probable polygalacturonase At1g80170	-1.28641	0.0117948620945354	Down	-	-	-	K01213	ko00040 Pentose and glucuronate interconversions;ko01100 Metabolic pathways;;
gene-LOC107177627	protein FAR1-RELATED SEQUENCE 5-like	-3.56742	0.0120733376308194	Down	-	-	-	-	-
gene-LOC102619020	peroxidase 6	-1.74159	0.0121076625001189	Down	GO:0042744:hydrogen peroxide catabolic process;GO:0006979:response to oxidative stress;	GO:0005576:extracellular region;	GO:0020037:heme binding;GO:0140825:lactoperoxidase activity;GO:0046872:metal ion binding;	K00430	ko00940 Phenylpropanoid biosynthesis;ko01100 Metabolic pathways;ko01110 Biosynthesis of secondary metabolites;;
gene-LOC102619778	protein SIEVE ELEMENT OCCLUSION B-like	-1.34206	0.0124040815391377	Down	GO:0010088:phloem development;	-	GO:0042803:protein homodimerization activity;GO:0043621:protein self-association;	-	-
gene-LOC102616313	methyltransferase FGSG_00040	-2.06421	0.0126864449063018	Down	-	-	-	-	-
gene-LOC102627878	endochitinase-like	2.33613384527196	0.0129165658251956	Ups	GO:0005975:carbohydrate metabolic process;GO:0016998:cell wall macromolecule catabolic process;GO:0006032:chitin catabolic process;GO:0050832:defense response to fungus;	-	GO:0008061:chitin binding;	K01183	ko00520 Amino sugar and nucleotide sugar metabolism;ko01100 Metabolic pathways;;
gene-LOC102614019	SUPPRESSOR OF GAMMA RESPONSE 1%2C transcript variant X2	-1.12781	0.0133226248465335	Down	GO:0000077:DNA damage checkpoint signaling;GO:0006355:regulation of DNA-templated transcription;GO:0040020:regulation of meiotic nuclear division;GO:0010332:response to gamma radiation;	GO:0005634:nucleus;	GO:0003700:DNA-binding transcription factor activity;GO:0000976:transcription cis-regulatory region binding;	-	-
gene-LOC102612058	tubulin beta chain-like	-1.45003	0.0137671232554332	Down	GO:0000226:microtubule cytoskeleton organization;GO:0000278:mitotic cell cycle;	GO:0005737:cytoplasm;GO:0005874:microtubule;	GO:0005525:GTP binding;GO:0003924:GTPase activity;GO:0046872:metal ion binding;GO:0005200:structural constituent of cytoskeleton;	K07375	ko04145 Phagosome;;
gene-LOC102620966	glutamate receptor 1.2-like	-1.36104	0.0139957505208493	Down	-	-	-	K05387	-
gene-LOC102606859	17.3 kDa class II heat shock protein-like	-1.1118	0.0142420941707015	Down	GO:0051259:protein complex oligomerization;GO:0006457:protein folding;GO:0009408:response to heat;GO:0042542:response to hydrogen peroxide;GO:0009651:response to salt stress;	GO:0005737:cytoplasm;	GO:0043621:protein self-association;GO:0051082:unfolded protein binding;	K13993	ko04141 Protein processing in endoplasmic reticulum;;
gene-LOC102620662	phosphatidylcholine:diacylglycerol cholinephosphotransferase 1-like	-1.09872	0.0142770815421267	Down	GO:0046470:phosphatidylcholine metabolic process;	GO:0016020:membrane;	GO:0004142:diacylglycerol cholinephosphotransferase activity;	-	-
gene-LOC107178436	uncharacterized LOC107178436%2C transcript variant X2	-1.99649	0.0143133637938126	Down	-	-	-	-	-
gene-LOC102617626	transcription factor bHLH92	-1.91342	0.0147407654204934	Down	-	-	-	-	-
gene-LOC102611497	hypothetical protein%2C transcript variant X1	-1.88043	0.0149359456170288	Down	-	-	-	-	-
gene-LOC102630562	phosphate transporter PHO1 homolog 10%2C transcript variant X5	-3.66955	0.0152055266002167	Down	GO:0016036:cellular response to phosphate starvation;GO:0006817:phosphate ion transport;	GO:0005737:cytoplasm;GO:0005794:Golgi apparatus;GO:0005886:plasma membrane;GO:0005802:trans-Golgi network;	GO:0000822:inositol hexakisphosphate binding;GO:0015114:phosphate ion transmembrane transporter activity;	-	-
gene-LOC107175110	receptor-like protein 7	1.4715255089298	0.015436992953159	Ups	-	-	-	-	-
gene-LOC102621322	17.3 kDa class I heat shock protein-like	-1.16319	0.0154765419210711	Down	GO:0051259:protein complex oligomerization;GO:0006457:protein folding;GO:0009408:response to heat;GO:0042542:response to hydrogen peroxide;GO:0009651:response to salt stress;	GO:0005737:cytoplasm;	GO:0043621:protein self-association;GO:0051082:unfolded protein binding;	K13993	ko04141 Protein processing in endoplasmic reticulum;;
gene-LOC107176834	putative UPF0481 protein At3g02645	2.14346470815892	0.0154937409771991	Ups	-	-	-	-	-
gene-LOC102621810	pseudo histidine-containing phosphotransfer protein 6	-4.33732	0.0155907129492416	Down	GO:0009736:cytokinin-activated signaling pathway;GO:0000160:phosphorelay signal transduction system;GO:0016310:phosphorylation;GO:0009735:response to cytokinin;GO:0010089:xylem development;	GO:0005737:cytoplasm;GO:0005829:cytosol;GO:0005634:nucleus;	GO:0043424:protein histidine kinase binding;	K14490	ko04075 Plant hormone signal transduction;;
gene-LOC102612313	RING-H2 finger protein ATL16	-4.16364	0.0156314217740268	Down	GO:0016567:protein ubiquitination;	GO:0016020:membrane;	GO:0046872:metal ion binding;GO:0016740:transferase activity;GO:0031625:ubiquitin protein ligase binding;	-	-
gene-LOC102624700	non-specific lipid-transfer protein 1	-2.45714	0.0158782764984748	Down	GO:0006869:lipid transport;	-	GO:0008289:lipid binding;	-	-
gene-LOC127902398	putative disease resistance protein RGA3	-2.08805	0.0164806769145256	Down	-	-	-	-	-
gene-LOC102627351	probable xyloglucan endotransglucosylase/hydrolase protein 23	-1.12509	0.0165965374098958	Down	GO:0042546:cell wall biogenesis;GO:0071555:cell wall organization;GO:0010411:xyloglucan metabolic process;	GO:0048046:apoplast;GO:0005794:Golgi apparatus;	GO:0004553:hydrolase activity, hydrolyzing O-glycosyl compounds;GO:0030247:polysaccharide binding;GO:0016762:xyloglucan:xyloglucosyl transferase activity;	K08235	-
gene-LOC102627945	expansin-like B1%2C transcript variant X1	2.11544466179847	0.0167406390080727	Ups	GO:0009653:anatomical structure morphogenesis;GO:0019953:sexual reproduction;	GO:0005576:extracellular region;	-	-	-
gene-LOC102617128	UDP-glycosyltransferase 91A1	-3.84808	0.016806877833856	Down	-	-	GO:0008194:UDP-glycosyltransferase activity;	-	-
gene-LOC102630706	heat shock 22 kDa protein%2C mitochondrial-like	-1.41699	0.0168750412275466	Down	-	GO:0005739:mitochondrion;	-	K13993	ko04141 Protein processing in endoplasmic reticulum;;
gene-LOC102627966	protein TRANSPARENT TESTA 16%2C transcript variant X2	-3.453	0.017117722975278	Down	GO:0080060:integument development;GO:0048481:plant ovule development;GO:0045944:positive regulation of transcription by RNA polymerase II;GO:0045595:regulation of cell differentiation;GO:0051302:regulation of cell division;GO:0008360:regulation of cell shape;GO:0080155:regulation of double fertilization forming a zygote and endosperm;GO:2000029:regulation of proanthocyanidin biosynthetic process;…	GO:0005634:nucleus;	GO:0003700:DNA-binding transcription factor activity;GO:0000981:DNA-binding transcription factor activity, RNA polymerase II-specific;GO:0046983:protein dimerization activity;GO:0000978:RNA polymerase II cis-regulatory region sequence-specific DNA binding;	-	-
gene-LOC102618707	GDSL esterase/lipase At3g48460	1.39459275883311	0.0173835883629939	Ups	GO:0006631:fatty acid metabolic process;GO:0016042:lipid catabolic process;	GO:0005576:extracellular region;	GO:0008126:acetylesterase activity;	-	-
gene-LOC102609775	WRKY transcription factor 72B%2C transcript variant X1	-1.14493	0.0174405697459533	Down	-	-	-	-	-
gene-LOC102619720	SNW/SKI-interacting protein A-like	4.43103065680021	0.0175516821772681	Ups	GO:0000398:mRNA splicing, via spliceosome;GO:1901002:positive regulation of response to salt stress;GO:1902584:positive regulation of response to water deprivation;	GO:0005634:nucleus;GO:0005681:spliceosomal complex;	-	K06063	ko03040 Spliceosome;;
gene-LOC112495548	chitinase 4-like	2.73179272598589	0.0175826957634662	Ups	GO:0016998:cell wall macromolecule catabolic process;GO:0006032:chitin catabolic process;GO:0006952:defense response;GO:0000272:polysaccharide catabolic process;	-	GO:0008061:chitin binding;GO:0004568:chitinase activity;	K01183	ko00520 Amino sugar and nucleotide sugar metabolism;ko01100 Metabolic pathways;;
gene-LOC102618943	LRR receptor-like serine/threonine-protein kinase IOS1%2C transcript variant X1	-1.16145	0.0177950895444258	Down	-	-	-	K04733	-
gene-LOC102630467	uncharacterized LOC102630467	-1.17582	0.0178566360975448	Down	-	-	-	K19476	ko04144 Endocytosis;;
gene-LOC102618692	MDIS1-interacting receptor like kinase 2-like	-1.03207	0.0178708775833852	Down	-	-	-	-	-
gene-LOC102616157	exonuclease 1	-3.04646	0.0182083989750232	Down	-	-	-	K10746	ko03430 Mismatch repair;;
gene-LOC102616762	protein ECERIFERUM 2	1.52172479290157	0.0183956851113612	Ups	-	-	-	-	-
gene-LOC102612612	uncharacterized LOC102612612	-1.31217	0.018663211770633	Down	-	-	-	-	-
gene-LOC102608092	transcription factor MYB102	2.71425452208921	0.0187787027513766	Ups	GO:0006723:cuticle hydrocarbon biosynthetic process;GO:0009825:multidimensional cell growth;GO:0045892:negative regulation of DNA-templated transcription;GO:0080090:regulation of primary metabolic process;GO:0080091:regulation of raffinose metabolic process;	GO:0005634:nucleus;	GO:0003700:DNA-binding transcription factor activity;GO:0000976:transcription cis-regulatory region binding;	K09422	-
gene-LOC107177563	uncharacterized LOC107177563	-1.51111	0.0189886028615072	Down	-	-	-	-	-
gene-LOC102628051	uncharacterized LOC102628051%2C transcript variant X5	-1.92285	0.0190749978793972	Down	-	-	-	K01285	-
gene-LOC127902724	uncharacterized LOC127902724	-3.236	0.019275037062499	Down	-	-	-	-	-
gene-LOC102629191	UDP-glycosyltransferase 83A1-like	5.11059482336286	0.0193626497272203	Ups	-	-	-	-	-
gene-LOC127903079	uncharacterized LOC127903079	-1.33569	0.0195707531965557	Down	-	-	-	K03013	ko03020 RNA polymerase;;
gene-LOC102624365	heavy metal-associated isoprenylated plant protein 47%2C transcript variant X2	-1.97731	0.0196256383686341	Down	-	-	-	-	-
gene-LOC102625603	probable LRR receptor-like serine/threonine-protein kinase At4g36180	-3.07061	0.0204602780863246	Down	GO:0006468:protein phosphorylation;	GO:0005886:plasma membrane;GO:0090406:pollen tube;	GO:0005524:ATP binding;GO:0016301:kinase activity;GO:0106310:protein serine kinase activity;GO:0004674:protein serine/threonine kinase activity;	-	-
gene-LOC107175568	receptor kinase-like protein Xa21	-1.55351	0.0209283987334757	Down	-	-	-	K04730	-
gene-LOC102614799	long chain acyl-CoA synthetase 1%2C transcript variant X1	1.83046023742616	0.0209898765342016	Ups	GO:0010143:cutin biosynthetic process;GO:0006631:fatty acid metabolic process;GO:0010025:wax biosynthetic process;	GO:0005783:endoplasmic reticulum;GO:0016020:membrane;	GO:0005524:ATP binding;GO:0004467:long-chain fatty acid-CoA ligase activity;GO:0031957:very long-chain fatty acid-CoA ligase activity;	K01897	ko00061 Fatty acid biosynthesis;ko00071 Fatty acid degradation;ko01100 Metabolic pathways;ko01212 Fatty acid metabolism;ko02024 Quorum sensing;ko04146 Peroxisome;;
gene-LOC102626651	cationic amino acid transporter 1	-1.13083	0.0210136486668728	Down	GO:0006865:amino acid transport;	GO:0016020:membrane;GO:0005886:plasma membrane;	GO:0015171:amino acid transmembrane transporter activity;GO:0005313:L-glutamate transmembrane transporter activity;GO:0015189:L-lysine transmembrane transporter activity;	K03294	-
gene-LOC102629063	uncharacterized LOC102629063	1.01374811500298	0.0210263719486392	Ups	-	-	-	K14566	ko03008 Ribosome biogenesis in eukaryotes;;
gene-LOC102608831	protein STRICTOSIDINE SYNTHASE-LIKE 4-like	-4.20549	0.0210982893314852	Down	-	-	-	-	-
gene-NSY	neoxanthin synthase%2C transcript variant X3	-1.21861	0.021498352782548	Down	GO:0009688:abscisic acid biosynthetic process;GO:0032928:regulation of superoxide anion generation;GO:0016122:xanthophyll metabolic process;	GO:0009941:chloroplast envelope;GO:0031969:chloroplast membrane;	-	-	-
gene-LOC102620571	expansin-A4	-4.85224	0.0217354139706483	Down	GO:0009664:plant-type cell wall organization;GO:0006949:syncytium formation;	GO:0005576:extracellular region;GO:0016020:membrane;GO:0009505:plant-type cell wall;GO:0009506:plasmodesma;	-	-	-
gene-LOC102618638	uncharacterized LOC102618638	-1.99053	0.0217859332123673	Down	GO:0006470:protein dephosphorylation;	-	GO:0046872:metal ion binding;GO:0017018:myosin phosphatase activity;	-	-
gene-LOC127903688	uncharacterized LOC127903688	-4.31125	0.0218025989456639	Down	-	-	-	-	-
gene-LOC102624409	UDP-glycosyltransferase 74F2-like	4.2016392772732	0.0218165490387029	Ups	GO:0018874:benzoate metabolic process;GO:0046482:para-aminobenzoic acid metabolic process;GO:0010030:positive regulation of seed germination;GO:0009696:salicylic acid metabolic process;	GO:0005829:cytosol;	GO:0052641:benzoic acid glucosyltransferase activity;GO:0090704:nicotinate-O-glucosyltransferase activity;GO:0080043:quercetin 3-O-glucosyltransferase activity;GO:0080044:quercetin 7-O-glucosyltransferase activity;GO:0052639:salicylic acid glucosyltransferase (ester-forming) activity;GO:0052640:salicylic acid glucosyltransferase (glucoside-forming) activity;GO:0080002:UDP-glucose:4-aminobenzoate …	K13691	-
gene-LOC102607411	uncharacterized LOC102607411	-1.60892	0.0219891821715355	Down	-	-	-	-	-
gene-LOC102629037	cytokinin riboside 5'-monophosphate phosphoribohydrolase LOG5	-3.21215	0.0220754872671883	Down	GO:0009691:cytokinin biosynthetic process;	GO:0005829:cytosol;GO:0005634:nucleus;	GO:0016799:hydrolase activity, hydrolyzing N-glycosyl compounds;GO:0102682:N6-(Delta2-isopentenyl)-adenosine 5'-monophosphate phosphoribohydrolase activity;	K06966	ko00230 Purine metabolism;ko00240 Pyrimidine metabolism;ko01100 Metabolic pathways;ko01232 Nucleotide metabolism;;
gene-LOC102609756	protein NRT1/ PTR FAMILY 2.8-like	-1.28421	0.0222455134897279	Down	GO:0010584:pollen exine formation;GO:0009860:pollen tube growth;GO:0055085:transmembrane transport;	GO:0016020:membrane;GO:0005886:plasma membrane;	GO:0022857:transmembrane transporter activity;	K14638	-
gene-LOC102609446	ethylene-responsive transcription factor CRF5	-4.19183	0.0225464412456578	Down	-	-	-	-	-
gene-LOC102622031	dehydration-responsive element-binding protein 1B-like	-1.97474	0.0228012698602897	Down	GO:0019760:glucosinolate metabolic process;GO:0010371:regulation of gibberellin biosynthetic process;GO:0048510:regulation of timing of transition from vegetative to reproductive phase;GO:0051510:regulation of unidimensional cell growth;GO:0050826:response to freezing;GO:0009408:response to heat;GO:0009414:response to water deprivation;	GO:0005634:nucleus;	GO:0003700:DNA-binding transcription factor activity;GO:0043565:sequence-specific DNA binding;GO:0000976:transcription cis-regulatory region binding;	-	-
gene-LOC102630189	L-type lectin-domain containing receptor kinase SIT2-like%2C transcript variant X3	-1.89667	0.0230546917003377	Down	GO:1901001:negative regulation of response to salt stress;GO:0006468:protein phosphorylation;	GO:0005886:plasma membrane;	GO:0005524:ATP binding;GO:0030246:carbohydrate binding;GO:0106310:protein serine kinase activity;GO:0004675:transmembrane receptor protein serine/threonine kinase activity;	-	-
gene-LOC127903799	uncharacterized LOC127903799	-3.73517	0.0231838642644707	Down	-	-	-	K10903	-
gene-LOC102626590	probable flavin-containing monooxygenase 1	-1.74214	0.0238189862377814	Down	GO:0071456:cellular response to hypoxia;GO:0042742:defense response to bacterium;GO:0050832:defense response to fungus;GO:0062034:L-pipecolic acid biosynthetic process;GO:0009626:plant-type hypersensitive response;GO:0051707:response to other organism;GO:0009627:systemic acquired resistance;	-	GO:0050660:flavin adenine dinucleotide binding;GO:0004499:N,N-dimethylaniline monooxygenase activity;GO:0050661:NADP binding;GO:0031543:peptidyl-proline dioxygenase activity;GO:0062047:pipecolic acid N-hydroxylase;	K00485	ko00430 Taurine and hypotaurine metabolism;ko01100 Metabolic pathways;;
gene-LOC102618622	leucine-rich repeat receptor-like serine/threonine/tyrosine-protein kinase SOBIR1	-1.00092	0.0239144905110069	Down	GO:0006952:defense response;GO:0060862:negative regulation of floral organ abscission;GO:0010942:obsolete positive regulation of cell death;GO:0031349:positive regulation of defense response;	GO:0005777:peroxisome;GO:0005886:plasma membrane;	GO:0005524:ATP binding;GO:0106310:protein serine kinase activity;GO:0004674:protein serine/threonine kinase activity;GO:0004713:protein tyrosine kinase activity;GO:0004714:transmembrane receptor protein tyrosine kinase activity;	K04730	-
gene-LOC107174767	putative disease resistance RPP13-like protein 1	-1.46099	0.0241794035483465	Down	-	-	-	-	-
gene-LOC107177447	F-box/LRR-repeat protein At3g59190-like	2.52568748959481	0.0242383241148869	Ups	-	-	-	-	-
gene-LOC102625675	receptor-like cytosolic serine/threonine-protein kinase RBK2	-2.67304	0.0245797203953903	Down	GO:0006468:protein phosphorylation;	GO:0005737:cytoplasm;GO:0005634:nucleus;	GO:0005524:ATP binding;GO:0051020:GTPase binding;GO:0106310:protein serine kinase activity;GO:0004674:protein serine/threonine kinase activity;	-	-
gene-LOC107177503	VQ motif-containing protein 8%2C chloroplastic-like	-3.12944	0.0248772969521942	Down	-	-	-	-	-
gene-LOC102616909	protein MIZU-KUSSEI 1	-4.12045	0.0254093030656388	Down	-	-	-	-	-
gene-LOC102629727	LRR receptor-like serine/threonine-protein kinase GSO1	-4.12045	0.0254093030656388	Down	GO:0071555:cell wall organization;GO:0035987:endodermal cell differentiation;GO:0045184:establishment of protein localization;GO:0055075:potassium ion homeostasis;GO:0006468:protein phosphorylation;GO:0051302:regulation of cell division;GO:0042659:regulation of cell fate specification;GO:1903224:regulation of endodermal cell differentiation;GO:2000280:regulation of root development;GO:2000067:reg…	GO:0048226:Casparian strip;GO:0005886:plasma membrane;	GO:0005524:ATP binding;GO:0106310:protein serine kinase activity;GO:0004674:protein serine/threonine kinase activity;	-	-
gene-LOC107176728	uncharacterized LOC107176728	-2.7947	0.0255111184947185	Down	-	-	-	-	-
gene-LOC127900536	probable polygalacturonase	-4.68683	0.0255174397536133	Down	GO:0005975:carbohydrate metabolic process;	GO:0016020:membrane;	GO:0004650:polygalacturonase activity;	-	-
gene-LOC102607281	protein BIG GRAIN 1-like B	-4.22788	0.0255213229567476	Down	GO:0060918:auxin transport;GO:0009734:auxin-activated signaling pathway;GO:0010929:positive regulation of auxin mediated signaling pathway;	GO:0005886:plasma membrane;	-	-	-
gene-LOC102608109	pentatricopeptide repeat-containing protein At1g79490%2C mitochondrial	1.22570161946896	0.0256800147569618	Ups	-	GO:0005739:mitochondrion;	-	-	-
gene-LOC102623884	probable F-box protein At4g22030	-1.1952	0.0258696230264188	Down	-	-	-	-	-
gene-LOC102610886	uncharacterized LOC102610886	-1.76313	0.0261365203282026	Down	-	-	-	-	-
gene-LOC102623679	scarecrow-like protein 33	-1.09304	0.0261566417944434	Down	GO:0006355:regulation of DNA-templated transcription;	GO:0005634:nucleus;	GO:0003700:DNA-binding transcription factor activity;GO:0043565:sequence-specific DNA binding;	-	-
gene-LOC102630715	lignin-forming anionic peroxidase-like	-2.82511	0.0263065910916988	Down	GO:0042744:hydrogen peroxide catabolic process;GO:0006979:response to oxidative stress;	GO:0005576:extracellular region;	GO:0020037:heme binding;GO:0140825:lactoperoxidase activity;GO:0046872:metal ion binding;	K00430	ko00940 Phenylpropanoid biosynthesis;ko01100 Metabolic pathways;ko01110 Biosynthesis of secondary metabolites;;
gene-LOC102622283	cyclin-dependent kinase B1-2	-1.6389	0.0263444312889826	Down	GO:0051301:cell division;GO:0048825:cotyledon development;GO:0042023:DNA endoreduplication;GO:0000082:G1/S transition of mitotic cell cycle;GO:0010444:guard mother cell differentiation;GO:0006468:protein phosphorylation;GO:1902806:regulation of cell cycle G1/S phase transition;GO:0032875:regulation of DNA endoreduplication;GO:0010389:regulation of G2/M transition of mitotic cell cycle;GO:0010468:…	GO:0000307:cyclin-dependent protein kinase holoenzyme complex;GO:0005737:cytoplasm;GO:0005634:nucleus;	GO:0005524:ATP binding;GO:0030332:cyclin binding;GO:0004693:cyclin-dependent protein serine/threonine kinase activity;GO:0106310:protein serine kinase activity;GO:0008353:RNA polymerase II CTD heptapeptide repeat kinase activity;	K07760	-
gene-LOC102630983	protein HYPER-SENSITIVITY-RELATED 4-like	-2.44021	0.0264251922091775	Down	-	-	-	K08900	-
gene-LOC102606923	dof zinc finger protein DOF4.6-like	-1.08575	0.0264804277704647	Down	-	GO:0005634:nucleus;	GO:0003677:DNA binding;GO:0003700:DNA-binding transcription factor activity;GO:0046872:metal ion binding;	-	-
gene-LOC102624908	peroxidase N1-like	-4.96987	0.0266355282138569	Down	GO:0042744:hydrogen peroxide catabolic process;GO:0006979:response to oxidative stress;	GO:0005576:extracellular region;GO:0009505:plant-type cell wall;	GO:0020037:heme binding;GO:0140825:lactoperoxidase activity;GO:0046872:metal ion binding;GO:0004601:peroxidase activity;	K00430	ko00940 Phenylpropanoid biosynthesis;ko01100 Metabolic pathways;ko01110 Biosynthesis of secondary metabolites;;
gene-LOC102616657	type I inositol polyphosphate 5-phosphatase 12-like%2C transcript variant X2	-1.32164	0.0269551576775746	Down	GO:0046855:obsolete inositol phosphate dephosphorylation;GO:0046856:phosphatidylinositol dephosphorylation;GO:0009846:pollen germination;	-	GO:0052659:inositol-1,3,4,5-tetrakisphosphate 5-phosphatase activity;GO:0052658:inositol-1,4,5-trisphosphate 5-phosphatase activity;GO:0004445:inositol-polyphosphate 5-phosphatase activity;GO:0046872:metal ion binding;GO:0004439:phosphatidylinositol-4,5-bisphosphate 5-phosphatase activity;	-	-
gene-LOC127902142	disease resistance protein RGA2-like	-1.43379	0.0272160827215274	Down	-	-	-	-	-
gene-LOC102607007	alpha-glucosidase-like	-1.36178	0.0272162569584369	Down	-	-	GO:0030246:carbohydrate binding;GO:0032450:maltose alpha-glucosidase activity;	K01187	ko00052 Galactose metabolism;ko00500 Starch and sucrose metabolism;ko01100 Metabolic pathways;ko01110 Biosynthesis of secondary metabolites;;
gene-LOC127898579	NAC domain-containing protein 89-like%2C transcript variant X1	-1.54233	0.0272526668462823	Down	-	-	-	-	-
gene-LOC102613480	non-specific phospholipase C3-like	1.04836106712516	0.0276155292384977	Ups	GO:0016036:cellular response to phosphate starvation;GO:0006796:phosphate-containing compound metabolic process;GO:0009395:phospholipid catabolic process;	GO:0000325:plant-type vacuole;GO:0009506:plasmodesma;	GO:0052642:lysophosphatidic acid phosphatase activity;	K01114	ko00562 Inositol phosphate metabolism;ko00564 Glycerophospholipid metabolism;ko00565 Ether lipid metabolism;ko01100 Metabolic pathways;ko01110 Biosynthesis of secondary metabolites;ko02024 Quorum sensing;;
gene-LOC102622082	ACT domain-containing protein ACR4-like%2C transcript variant X1	-1.61272	0.0276865707186516	Down	-	GO:0009506:plasmodesma;	-	-	-
gene-LOC127898824	receptor-like protein 6	-3.27467	0.0276980626605071	Down	-	-	-	-	-
gene-LOC102624432	3%2C9-dihydroxypterocarpan 6A-monooxygenase-like	-4.16062	0.0278168076060408	Down	GO:0006952:defense response;	GO:0016020:membrane;	GO:0047082:3,9-dihydroxypterocarpan 6a-monooxygenase activity;GO:0020037:heme binding;GO:0005506:iron ion binding;GO:0016709:oxidoreductase activity, acting on paired donors, with incorporation or reduction of molecular oxygen, NAD(P)H as one donor, and incorporation of one atom of oxygen;	-	-
gene-LOC102624136	transcription factor MYB20	-1.00259	0.0278357951690674	Down	GO:0030154:cell differentiation;GO:0009094:L-phenylalanine biosynthetic process;GO:0045892:negative regulation of DNA-templated transcription;GO:0045893:positive regulation of DNA-templated transcription;GO:1901002:positive regulation of response to salt stress;GO:1901141:regulation of lignin biosynthetic process;GO:2000762:regulation of phenylpropanoid metabolic process;GO:2000652:regulation of …	GO:0005634:nucleus;	GO:0000987:cis-regulatory region sequence-specific DNA binding;GO:0003700:DNA-binding transcription factor activity;GO:0000976:transcription cis-regulatory region binding;	K09422	-
gene-LOC102629023	histidine kinase 5	-1.99763	0.028018294738874	Down	GO:0070301:cellular response to hydrogen peroxide;GO:0071219:cellular response to molecule of bacterial origin;GO:0071732:cellular response to nitric oxide;GO:0009736:cytokinin-activated signaling pathway;GO:0009788:negative regulation of abscisic acid-activated signaling pathway;GO:0010105:negative regulation of ethylene-activated signaling pathway;GO:0090333:regulation of stomatal closure;GO:00…	GO:0005737:cytoplasm;GO:0005886:plasma membrane;	GO:0000155:phosphorelay sensor kinase activity;	-	-
gene-LOC127901236	probable glycerol-3-phosphate acyltransferase 8	1.24830411806839	0.0280997191454686	Ups	GO:0016024:CDP-diacylglycerol biosynthetic process;GO:0010143:cutin biosynthetic process;	GO:0005783:endoplasmic reticulum;GO:0016020:membrane;	GO:0090447:glycerol-3-phosphate 2-O-acyltransferase activity;GO:0004366:glycerol-3-phosphate O-acyltransferase activity;GO:0016791:phosphatase activity;GO:0102420:sn-1-glycerol-3-phosphate C16:0-DCA-CoA acyl transferase activity;	K13508	ko00561 Glycerolipid metabolism;ko00564 Glycerophospholipid metabolism;ko01100 Metabolic pathways;ko01110 Biosynthesis of secondary metabolites;;
gene-LOC102608058	probable LRR receptor-like serine/threonine-protein kinase At1g14390	-1.05664	0.0281215782119086	Down	GO:0046777:protein autophosphorylation;	GO:0005886:plasma membrane;	GO:0005524:ATP binding;GO:0004672:protein kinase activity;GO:0106310:protein serine kinase activity;GO:0004674:protein serine/threonine kinase activity;	-	-
gene-LOC102617841	uncharacterized LOC102617841	-3.80092	0.0282854359708966	Down	-	-	-	-	-
gene-LOC102631172	GDP-L-galactose phosphorylase 1-like	-2.30636	0.0284288674233869	Down	GO:0052544:defense response by callose deposition in cell wall;GO:0042742:defense response to bacterium;GO:0006006:glucose metabolic process;GO:0019853:L-ascorbic acid biosynthetic process;GO:0019852:L-ascorbic acid metabolic process;GO:0009408:response to heat;GO:0009753:response to jasmonic acid;	GO:0005737:cytoplasm;GO:0005634:nucleus;	GO:0080048:GDP-D-glucose phosphorylase activity;GO:0010472:GDP-galactose:glucose-1-phosphate guanylyltransferase activity;GO:0010471:GDP-galactose:mannose-1-phosphate guanylyltransferase activity;GO:0010473:GDP-galactose:myoinositol-1-phosphate guanylyltransferase activity;GO:0080047:GDP-L-galactose phosphorylase activity;GO:0005085:guanyl-nucleotide exchange factor activity;GO:0016787:hydrolase …	K14190	ko00053 Ascorbate and aldarate metabolism;ko01100 Metabolic pathways;ko01110 Biosynthesis of secondary metabolites;ko01240 Biosynthesis of cofactors;;
gene-LOC102610630	protein LIGHT-DEPENDENT SHORT HYPOCOTYLS 1	3.02239470745724	0.0287723229684456	Ups	GO:0009299:mRNA transcription;GO:0090698:post-embryonic plant morphogenesis;GO:0009637:response to blue light;GO:0010218:response to far red light;GO:0009416:response to light stimulus;GO:0010114:response to red light;GO:0009826:unidimensional cell growth;	GO:0005634:nucleus;	GO:0003677:DNA binding;	-	-
gene-LOC102627929	xyloglucan endotransglucosylase/hydrolase protein 22-like	-2.32756	0.0291610150320846	Down	GO:0042546:cell wall biogenesis;GO:0071456:cellular response to hypoxia;GO:0009664:plant-type cell wall organization;GO:0009733:response to auxin;GO:0009741:response to brassinosteroid;GO:0009409:response to cold;GO:0009408:response to heat;GO:0009612:response to mechanical stimulus;GO:0010411:xyloglucan metabolic process;	GO:0048046:apoplast;GO:0005794:Golgi apparatus;GO:0099503:secretory vesicle;	GO:0004553:hydrolase activity, hydrolyzing O-glycosyl compounds;GO:0030247:polysaccharide binding;GO:0016762:xyloglucan:xyloglucosyl transferase activity;	K08235	-
gene-LOC127900215	glucose-6-phosphate/phosphate translocator 2%2C chloroplastic	-1.06978	0.0292103079106417	Down	GO:0008643:carbohydrate transport;GO:0015760:glucose-6-phosphate transport;GO:0015714:phosphoenolpyruvate transport;GO:0015713:phosphoglycerate transmembrane transport;GO:0015979:photosynthesis;GO:0009643:photosynthetic acclimation;GO:0010109:regulation of photosynthesis;GO:0009749:response to glucose;GO:0009624:response to nematode;GO:0009744:response to sucrose;GO:0035436:triose phosphate trans…	GO:0009507:chloroplast;GO:0031969:chloroplast membrane;GO:0005794:Golgi apparatus;GO:0000325:plant-type vacuole;	GO:0015297:antiporter activity;GO:0015152:glucose-6-phosphate transmembrane transporter activity;GO:0005315:inorganic phosphate transmembrane transporter activity;GO:0015120:phosphoglycerate transmembrane transporter activity;GO:0071917:triose-phosphate transmembrane transporter activity;	K15283	-
gene-LOC102621338	S-type anion channel SLAH2	1.17038255322805	0.0293424279335319	Ups	GO:0006873:intracellular monoatomic ion homeostasis;GO:0006821:chloride transport;GO:0009651:response to salt stress;GO:0009414:response to water deprivation;	GO:0005886:plasma membrane;	GO:0008308:voltage-gated monoatomic anion channel activity;	-	-
gene-LOC102629181	MLO-like protein 1	-1.53585	0.0293540285958671	Down	GO:0006952:defense response;GO:0009607:response to biotic stimulus;	GO:0005886:plasma membrane;	GO:0005516:calmodulin binding;	K08472	-
gene-LOC102617861	14 kDa proline-rich protein DC2.15	-1.51682	0.0299758039905907	Down	GO:0050832:defense response to fungus;GO:0009682:induced systemic resistance;GO:0009737:response to abscisic acid;GO:0009409:response to cold;GO:0009651:response to salt stress;	GO:0009707:chloroplast outer membrane;GO:0005783:endoplasmic reticulum;GO:0005576:extracellular region;GO:0009505:plant-type cell wall;GO:0009506:plasmodesma;GO:0099503:secretory vesicle;	-	-	-
gene-LOC112495536	putative disease resistance protein RGA3%2C transcript variant X1	-1.50329	0.0300317067075883	Down	-	-	-	-	-
gene-LOC102618487	receptor-like protein kinase 7	-1.04749	0.0304720865864832	Down	GO:0045087:innate immune response;GO:0046777:protein autophosphorylation;GO:0006979:response to oxidative stress;GO:0009845:seed germination;	GO:0005886:plasma membrane;	GO:0005524:ATP binding;GO:0042802:identical protein binding;GO:0042277:peptide binding;GO:0001653:peptide receptor activity;GO:0004672:protein kinase activity;GO:0106310:protein serine kinase activity;GO:0004674:protein serine/threonine kinase activity;	-	-
gene-LOC102627504	uncharacterized LOC102627504	-4.03616	0.0306628165751229	Down	-	-	-	K11269	-
gene-LOC102616200	UDP-glycosyltransferase 83A1	-2.58837	0.0309840114520081	Down	-	-	-	-	-
gene-LOC107177887	uncharacterized LOC107177887	-1.77723	0.0310120875824511	Down	-	-	-	-	-
gene-LOC107176308	glycine-rich cell wall structural protein 2	1.88127768145955	0.0311496311925214	Ups	-	-	-	K11467	-
gene-LOC127900881	disease resistance-like protein DSC1%2C transcript variant X1	-1.07944	0.0312661564575637	Down	-	-	-	-	-
gene-LOC102628147	heavy metal-associated isoprenylated plant protein 32-like%2C transcript variant X1	-3.0147	0.031408429803607	Down	-	-	-	-	-
gene-LOC102608078	calmodulin-binding receptor-like cytoplasmic kinase 2%2C transcript variant X3	-1.08598	0.0316984283035697	Down	GO:0006468:protein phosphorylation;GO:0009737:response to abscisic acid;GO:0009409:response to cold;GO:0042542:response to hydrogen peroxide;GO:0009651:response to salt stress;	GO:0005737:cytoplasm;	GO:0005524:ATP binding;GO:0005516:calmodulin binding;GO:0004683:calmodulin-dependent protein kinase activity;GO:0106310:protein serine kinase activity;GO:0004674:protein serine/threonine kinase activity;	-	-
gene-LOC102615980	hypothetical protein	-4.03489	0.0317868758411455	Down	-	GO:0009507:chloroplast;GO:0005829:cytosol;GO:0009536:plastid;	GO:0046872:metal ion binding;	-	-
gene-LOC127900990	uncharacterized LOC127900990	-4.52875	0.0319751252982065	Down	-	-	-	-	-
gene-LOC127901131	exportin-2-like%2C transcript variant X1	-1.19641	0.0322589003435865	Down	GO:0006611:protein export from nucleus;GO:0006606:protein import into nucleus;	GO:0005829:cytosol;GO:0005635:nuclear envelope;GO:0009506:plasmodesma;	GO:0005049:nuclear export signal receptor activity;GO:0031267:small GTPase binding;	K18423	ko03013 Nucleocytoplasmic transport;;
gene-LOC102613736	serine/threonine-protein kinase RIPK	-1.08711	0.0324341947031278	Down	GO:0042742:defense response to bacterium;GO:0006468:protein phosphorylation;	GO:0005886:plasma membrane;	GO:0005524:ATP binding;GO:0106310:protein serine kinase activity;GO:0004674:protein serine/threonine kinase activity;	-	-
gene-LOC127902289	disease resistance protein RPS2-like	-4.14498	0.0325444356810458	Down	-	-	-	-	-
gene-LOC127901883	secreted RxLR effector protein 161-like	-3.96584	0.0328346818120701	Down	GO:0015074:DNA integration;GO:0006310:DNA recombination;GO:0006508:proteolysis;	-	GO:0004190:aspartic-type endopeptidase activity;GO:0004519:endonuclease activity;GO:0046872:metal ion binding;GO:0003676:nucleic acid binding;GO:0003964:RNA-directed DNA polymerase activity;	-	-
gene-LOC102623046	protein SRC2-like	-1.09802	0.0328647490507022	Down	-	-	-	-	-
gene-LOC102619383	probable galacturonosyltransferase-like 1	-1.51366	0.0328811725365306	Down	GO:0052386:cell wall thickening;GO:0010417:glucuronoxylan biosynthetic process;GO:0048366:leaf development;GO:0032504:multicellular organism reproduction;GO:0045489:pectin biosynthetic process;GO:0010051:xylem and phloem pattern formation;	GO:0005783:endoplasmic reticulum;GO:0005789:endoplasmic reticulum membrane;GO:0005794:Golgi apparatus;	GO:0047262:polygalacturonate 4-alpha-galacturonosyltransferase activity;	-	-
gene-LOC102627165	uncharacterized LOC102627165%2C transcript variant X1	-1.11009	0.0329315559397176	Down	-	-	-	-	-
gene-LOC102616317	hypothetical protein	1.17744384354206	0.032951194303782	Ups	-	-	-	-	-
gene-LOC102624129	lectin-domain containing receptor kinase VI.3-like	-1.12973	0.0330954490586505	Down	GO:0009738:abscisic acid-activated signaling pathway;GO:0042742:defense response to bacterium;GO:0002229:defense response to oomycetes;GO:0006468:protein phosphorylation;GO:0009845:seed germination;	GO:0005886:plasma membrane;	GO:0005524:ATP binding;GO:0030246:carbohydrate binding;GO:0106310:protein serine kinase activity;GO:0004675:transmembrane receptor protein serine/threonine kinase activity;	-	-
gene-LOC102630064	high affinity nitrate transporter 2.5	-1.39123	0.0333815191354602	Down	GO:0071249:cellular response to nitrate;GO:0042128:nitrate assimilation;GO:0015706:nitrate transmembrane transport;	GO:0009705:plant-type vacuole membrane;GO:0005886:plasma membrane;	GO:0015112:nitrate transmembrane transporter activity;	K02575	ko00910 Nitrogen metabolism;;
gene-LOC112498978	uncharacterized LOC112498978	-1.59544	0.0334477472963188	Down	-	-	-	-	-
gene-LOC102627950	protein SODIUM POTASSIUM ROOT DEFECTIVE 2%2C transcript variant X1	1.22168238409119	0.033465873516604	Ups	-	-	-	-	-
gene-LOC102631312	uncharacterized LOC102631312%2C transcript variant X3	-1.64969	0.0336638482785745	Down	-	-	-	-	-
gene-LOC102625263	uncharacterized LOC102625263%2C transcript variant X2	-2.66946	0.0337470862809934	Down	-	-	-	-	-
gene-LOC102610093	cytochrome P450 89A2-like	3.64198238790862	0.0338444544244012	Ups	-	GO:0016020:membrane;	GO:0020037:heme binding;GO:0005506:iron ion binding;GO:0016709:oxidoreductase activity, acting on paired donors, with incorporation or reduction of molecular oxygen, NAD(P)H as one donor, and incorporation of one atom of oxygen;	-	-
gene-LOC127901484	putative disease resistance RPP13-like protein 1	-1.32684	0.0339372930290799	Down	-	-	-	-	-
gene-LOC102627583	jasmonate-induced oxygenase 2%2C transcript variant X3	1.01809392993626	0.0340341353723351	Ups	GO:0097237:cellular response to toxic substance;GO:0006952:defense response;GO:1900366:negative regulation of defense response to insect;GO:1900150:regulation of defense response to fungus;GO:2000022:regulation of jasmonic acid mediated signaling pathway;	GO:0005829:cytosol;	GO:0051213:dioxygenase activity;GO:0005506:iron ion binding;GO:0120091:jasmonic acid hydrolase;	-	-
gene-LOC102620010	basic leucine zipper 43	-3.58361	0.0341427985632231	Down	-	-	-	-	-
gene-LOC102629867	transcription repressor OFP6	3.46387732820755	0.0341586207260799	Ups	GO:0009742:brassinosteroid mediated signaling pathway;GO:0045892:negative regulation of DNA-templated transcription;GO:1900457:regulation of brassinosteroid mediated signaling pathway;	GO:0005737:cytoplasm;GO:0005634:nucleus;	-	-	-
gene-LOC102617422	17.6 kDa class I heat shock protein-like	3.52270950246245	0.0343509989271075	Ups	GO:0051259:protein complex oligomerization;GO:0006457:protein folding;GO:0009408:response to heat;GO:0042542:response to hydrogen peroxide;GO:0009651:response to salt stress;	GO:0005737:cytoplasm;	GO:0043621:protein self-association;GO:0051082:unfolded protein binding;	K13993	ko04141 Protein processing in endoplasmic reticulum;;
gene-LOC127901037	uncharacterized LOC127901037	-1.96619	0.0343985326763733	Down	-	-	-	-	-
gene-LOC102610759	chaperone protein dnaJ 10	-1.37147	0.034742425059698	Down	-	-	-	-	-
gene-LOC102623466	peroxidase 20-like	-3.94771	0.034882663321205	Down	GO:0042744:hydrogen peroxide catabolic process;GO:0006979:response to oxidative stress;	GO:0005576:extracellular region;	GO:0020037:heme binding;GO:0140825:lactoperoxidase activity;GO:0046872:metal ion binding;	K00430	ko00940 Phenylpropanoid biosynthesis;ko01100 Metabolic pathways;ko01110 Biosynthesis of secondary metabolites;;
gene-LOC102607420	serine/threonine-protein kinase-like protein At1g28390	-1.09462	0.0349302591432479	Down	GO:0006468:protein phosphorylation;	GO:0005886:plasma membrane;	GO:0005524:ATP binding;GO:0106310:protein serine kinase activity;GO:0004674:protein serine/threonine kinase activity;	-	-
gene-LOC102624657	transcription factor bHLH63-like%2C transcript variant X2	-2.04083	0.0351720206876918	Down	-	-	-	-	-
gene-LOC107174894	putative pentatricopeptide repeat-containing protein At3g15930	2.10253773930836	0.0355407487650701	Ups	-	-	-	-	-
gene-LOC102618188	calmodulin calcium-dependent NAD kinase%2C transcript variant X2	-1.38201	0.0357822538383243	Down	GO:0006741:NADP biosynthetic process;GO:0016310:phosphorylation;	GO:0005741:mitochondrial outer membrane;	GO:0005524:ATP binding;GO:0005516:calmodulin binding;GO:0003951:NAD+ kinase activity;	-	-
gene-LOC102618359	annexin D2	1.0261207444629	0.0361401622632284	Ups	GO:0110128:phloem sucrose unloading;GO:0015774:polysaccharide transport;GO:0080022:primary root development;GO:0009409:response to cold;GO:0009408:response to heat;GO:0009651:response to salt stress;GO:0009414:response to water deprivation;	GO:0005737:cytoplasm;GO:0005829:cytosol;GO:0016020:membrane;GO:0009536:plastid;GO:0009579:thylakoid;	GO:0005509:calcium ion binding;GO:0005544:calcium-dependent phospholipid binding;	K17095	-
gene-LOC127899440	putative pentatricopeptide repeat-containing protein At1g12700%2C mitochondrial%2C transcript variant X1	1.19093774568367	0.0371868511991689	Ups	-	-	-	-	-
gene-LOC102620003	cysteine-rich repeat secretory protein 55	-2.56741	0.0372445126587425	Down	-	GO:0005576:extracellular region;GO:0099503:secretory vesicle;	-	-	-
gene-LOC127899662	uncharacterized LOC127899662	-3.18477	0.0372986526594693	Down	-	-	-	K03320	-
gene-LOC107178070	probable carboxylesterase 5	-2.3673	0.0374281011964142	Down	-	-	-	-	-
gene-LOC102607649	transcription elongation factor TFIIS-like	-1.24529	0.0374502356846366	Down	-	-	-	K03145	-
gene-LOC102625012	dehydrin Xero 1	-2.61373	0.0376287677063378	Down	-	-	-	-	-
gene-LOC102627128	two-pore potassium channel 5%2C transcript variant X1	1.0875672122908	0.0380390329772424	Ups	GO:0071805:potassium ion transmembrane transport;GO:0030322:stabilization of membrane potential;	GO:0009705:plant-type vacuole membrane;GO:0005886:plasma membrane;	GO:0046872:metal ion binding;GO:0015271:outward rectifier potassium channel activity;GO:0022841:potassium ion leak channel activity;	K05389	-
gene-LOC102627860	protein GLUTAMINE DUMPER 5-like	4.40276330220007	0.0381152572088329	Ups	-	-	-	-	-
gene-LOC102621432	protein ELF4-LIKE 1-like	3.32112985046554	0.0381400916989519	Ups	GO:0009649:entrainment of circadian clock;GO:0042753:positive regulation of circadian rhythm;GO:0048511:rhythmic process;	GO:0005634:nucleus;	GO:0042803:protein homodimerization activity;	-	-
gene-LOC102630003	rust resistance kinase Lr10-like%2C transcript variant X1	-1.83912	0.0384278377684047	Down	GO:0006468:protein phosphorylation;	GO:0005886:plasma membrane;	GO:0005524:ATP binding;GO:0106310:protein serine kinase activity;GO:0004674:protein serine/threonine kinase activity;	K04733	-
gene-LOC127898860	probable LRR receptor-like serine/threonine-protein kinase At3g47570	-2.97657	0.0384431291206426	Down	-	-	-	K04730	-
gene-LOC102614711	aldehyde oxidase GLOX	3.94254330793322	0.0387551774833242	Ups	-	-	-	-	-
gene-LOC102627080	uncharacterized LOC102627080	2.32973199904832	0.0388293571730812	Ups	-	-	-	-	-
gene-LOC102618829	delta(24)-sterol reductase%2C transcript variant X1	-1.23295	0.0388454244467987	Down	-	GO:0016020:membrane;	GO:0005516:calmodulin binding;GO:0050614:delta24-sterol reductase activity;GO:0071949:FAD binding;	K09828	ko00100 Steroid biosynthesis;ko01100 Metabolic pathways;ko01110 Biosynthesis of secondary metabolites;;
gene-LOC102620157	heat shock factor protein HSF30%2C transcript variant X2	-1.01161	0.039134938576886	Down	-	GO:0005634:nucleus;	GO:0003700:DNA-binding transcription factor activity;GO:0043565:sequence-specific DNA binding;	K09419	-
gene-LOC127902150	disease resistance protein RGA2-like%2C transcript variant X1	-1.06046	0.0393784210909464	Down	-	-	-	-	-
gene-LOC127900967	disease resistance protein RPV1-like	-1.5076	0.0394224545283	Down	-	-	-	-	-
gene-LOC107178038	putative F-box protein At1g19160	-4.44166	0.0395058306550305	Down	-	-	-	-	-
gene-LOC102622259	hypothetical protein	1.03517873929576	0.0395353573123451	Ups	GO:0140041:cellular detoxification of methylglyoxal;GO:0006952:defense response;GO:0009787:regulation of abscisic acid-activated signaling pathway;GO:2000022:regulation of jasmonic acid mediated signaling pathway;GO:2000031:regulation of salicylic acid mediated signaling pathway;GO:0009409:response to cold;GO:0009408:response to heat;GO:0009753:response to jasmonic acid;GO:0051595:response to met…	GO:0005737:cytoplasm;GO:0005886:plasma membrane;	GO:0016829:lyase activity;	-	-
gene-LOC102612720	hypothetical protein	1.20370313783626	0.0396201957421521	Ups	-	-	-	-	-
gene-LOC102623144	ATPase 8%2C plasma membrane-type	-3.98	0.0400276591756577	Down	GO:0034220:monoatomic ion transmembrane transport;GO:0120029:proton export across plasma membrane;GO:1902600:proton transmembrane transport;GO:0051453:regulation of intracellular pH;	GO:0016020:membrane;GO:0005886:plasma membrane;	GO:0005524:ATP binding;GO:0016887:ATP hydrolysis activity;GO:0046872:metal ion binding;GO:0015662:P-type ion transporter activity;GO:0008553:P-type proton-exporting transporter activity;	K01535	ko00190 Oxidative phosphorylation;ko01100 Metabolic pathways;;
gene-LOC102628229	sodium/hydrogen exchanger 4%2C transcript variant X3	-1.34166	0.040328949106128	Down	GO:0055075:potassium ion homeostasis;GO:0071805:potassium ion transmembrane transport;GO:0051453:regulation of intracellular pH;GO:0098719:sodium ion import across plasma membrane;	GO:0005886:plasma membrane;GO:0005774:vacuolar membrane;	GO:0015386:potassium:proton antiporter activity;GO:0015081:sodium ion transmembrane transporter activity;GO:0015385:sodium:proton antiporter activity;	-	-
gene-LOC102611367	probable cellulose synthase A catalytic subunit 3 [UDP-forming]	1.64682169698918	0.0403431095117736	Ups	GO:0071555:cell wall organization;GO:0030244:cellulose biosynthetic process;GO:0009833:plant-type primary cell wall biogenesis;	GO:0005886:plasma membrane;	GO:0016760:cellulose synthase (UDP-forming) activity;GO:0016759:cellulose synthase activity;GO:0046872:metal ion binding;	K10999	-
gene-LOC102630804	probable aspartic proteinase GIP2	1.56166040172087	0.0403745627569605	Ups	-	-	-	-	-
gene-LOC102615420	serine/threonine-protein kinase-like protein CCR4	-1.62594	0.0405843440498935	Down	GO:0006468:protein phosphorylation;	GO:0016020:membrane;	GO:0005524:ATP binding;GO:0042803:protein homodimerization activity;GO:0106310:protein serine kinase activity;GO:0004674:protein serine/threonine kinase activity;	-	-
gene-LOC102621452	F-box protein At2g02240-like%2C transcript variant X2	-2.91331	0.040692410731698	Down	-	-	-	-	-
gene-LOC102616641	protein trichome birefringence-like 42	-1.60309	0.0411025944766193	Down	-	-	-	-	-
gene-LOC102629403	hypothetical protein	-1.76585	0.041512346597238	Down	-	-	-	-	-
gene-LOC102613039	ABC transporter G family member 13-like%2C transcript variant X2	-1.46522	0.0416716794284251	Down	GO:0080051:cutin transport;GO:0080172:petal epidermis patterning;GO:0009651:response to salt stress;	GO:0016020:membrane;GO:0009506:plasmodesma;	GO:0140359:ABC-type transporter activity;GO:0005524:ATP binding;GO:0016887:ATP hydrolysis activity;	-	-
gene-LOC102628686	LEAF RUST 10 DISEASE-RESISTANCE LOCUS RECEPTOR-LIKE PROTEIN KINASE-like 1.1%2C transcript variant X2	-1.01755	0.0419129240943665	Down	GO:0006468:protein phosphorylation;	GO:0005886:plasma membrane;	GO:0005524:ATP binding;GO:0030247:polysaccharide binding;GO:0106310:protein serine kinase activity;GO:0004674:protein serine/threonine kinase activity;	K04733	-
gene-LOC107175100	disease resistance protein RUN1-like%2C transcript variant X1	-1.18654	0.0421034067391163	Down	-	-	-	-	-
gene-LOC102606808	L-type lectin-domain containing receptor kinase SIT2-like	-1.1994	0.0422459832685844	Down	GO:1901001:negative regulation of response to salt stress;GO:0006468:protein phosphorylation;	GO:0005886:plasma membrane;	GO:0005524:ATP binding;GO:0030246:carbohydrate binding;GO:0106310:protein serine kinase activity;GO:0004675:transmembrane receptor protein serine/threonine kinase activity;	-	-
gene-LOC102625976	triacylglycerol lipase 2	-3.02719	0.0429690923109155	Down	GO:0002213:defense response to insect;GO:0016042:lipid catabolic process;	GO:0005576:extracellular region;	GO:0016298:lipase activity;GO:0004806:triglyceride lipase activity;	-	-
gene-LOC102618680	uncharacterized LOC102618680	-1.00664	0.0430754836242222	Down	-	-	-	-	-
gene-LOC102626404	NAC domain-containing protein 62-like%2C transcript variant X2	-1.05278	0.0433986723487831	Down	-	GO:0016020:membrane;GO:0005634:nucleus;	GO:0003677:DNA binding;GO:0003700:DNA-binding transcription factor activity;	-	-
gene-LOC102613234	protein MOTHER of FT and TFL1	-4.52205	0.0441833886929765	Down	GO:0009738:abscisic acid-activated signaling pathway;GO:0010030:positive regulation of seed germination;GO:0009737:response to abscisic acid;	GO:0005737:cytoplasm;GO:0005634:nucleus;	-	-	-
gene-LOC102610214	uncharacterized LOC102610214%2C transcript variant X1	-1.34328	0.0446851223647532	Down	-	-	-	-	-
gene-LOC127901780	anthranilate N-methyltransferase-like	1.9117423278968	0.0446896922969497	Ups	GO:0032259:methylation;	-	GO:0030774:anthranilate N-methyltransferase activity;GO:0008171:O-methyltransferase activity;GO:0046983:protein dimerization activity;	K13066	ko00380 Tryptophan metabolism;ko00940 Phenylpropanoid biosynthesis;ko01100 Metabolic pathways;ko01110 Biosynthesis of secondary metabolites;;
gene-LOC102612957	cation/H(+) antiporter 15-like	-3.23369	0.0448018435105444	Down	-	-	-	-	-
gene-LOC102621533	ADP%2CATP carrier protein 1%2C mitochondrial%2C transcript variant X2	-1.05097	0.0448636427435574	Down	GO:0140021:mitochondrial ADP transmembrane transport;GO:1990544:mitochondrial ATP transmembrane transport;	GO:0005743:mitochondrial inner membrane;	GO:0005471:ATP:ADP antiporter activity;	K05863	-
gene-LOC102624775	uncharacterized LOC102624775%2C transcript variant X1	2.44901553793805	0.0450165455681934	Ups	-	-	-	-	-
gene-LOC102614545	subtilisin-like protease SBT2.5	-2.13004	0.0450675303466495	Down	-	-	-	-	-
gene-LOC102616458	uncharacterized LOC102616458	-1.25417	0.0454756192029141	Down	-	-	-	K10706	-
gene-LOC107177066	disease resistance protein RUN1-like%2C transcript variant X2	-1.08276	0.0456084654847934	Down	-	-	-	-	-
gene-LOC102625398	syntaxin-124	-1.77464	0.0461354749058462	Down	GO:0006887:exocytosis;GO:0006886:intracellular protein transport;GO:0009860:pollen tube growth;GO:0048278:vesicle docking;GO:0006906:vesicle fusion;	GO:0012505:endomembrane system;GO:0016020:membrane;GO:0005886:plasma membrane;GO:0031201:SNARE complex;GO:0030133:transport vesicle;	GO:0005484:SNAP receptor activity;GO:0000149:SNARE binding;	K08486	ko04130 SNARE interactions in vesicular transport;;
gene-LOC102609578	uncharacterized LOC102609578	-2.34012	0.0461744697852391	Down	-	-	-	-	-
gene-LOC102613809	UDP-glycosyltransferase 74E2-like	2.1835328546305	0.0466899722280806	Ups	GO:0071475:cellular hyperosmotic salinity response;GO:0071215:cellular response to abscisic acid stimulus;GO:0070301:cellular response to hydrogen peroxide;GO:0042631:cellular response to water deprivation;GO:0080024:indolebutyric acid metabolic process;GO:0010016:shoot system morphogenesis;	-	GO:0052638:indole-3-butyrate beta-glucosyltransferase activity;GO:0080043:quercetin 3-O-glucosyltransferase activity;GO:0080044:quercetin 7-O-glucosyltransferase activity;GO:0035251:UDP-glucosyltransferase activity;	K13691	-
gene-LOC102624073	uncharacterized LOC102624073	-2.03124	0.0469440538077106	Down	-	-	-	-	-
gene-LOC102617725	phosphate transporter PHO1%2C transcript variant X2	4.40212434112909	0.0472006645946647	Ups	GO:0016036:cellular response to phosphate starvation;GO:0048016:obsolete inositol phosphate-mediated signaling;GO:0006817:phosphate ion transport;GO:0006799:polyphosphate biosynthetic process;	GO:0005737:cytoplasm;GO:0005789:endoplasmic reticulum membrane;GO:0005794:Golgi apparatus;GO:0000139:Golgi membrane;GO:0005886:plasma membrane;GO:0005802:trans-Golgi network;	GO:0000822:inositol hexakisphosphate binding;GO:0015114:phosphate ion transmembrane transporter activity;	-	-
gene-LOC102623777	glucan endo-1%2C3-beta-glucosidase 5	-1.58517	0.0473592515189371	Down	GO:0005975:carbohydrate metabolic process;GO:0006952:defense response;	GO:0005886:plasma membrane;GO:0009506:plasmodesma;GO:0005773:vacuole;	GO:0042973:glucan endo-1,3-beta-D-glucosidase activity;	-	-
gene-LOC127900235	G-type lectin S-receptor-like serine/threonine-protein kinase At2g19130%2C transcript variant X1	-1.2669	0.0473687055832676	Down	GO:0006468:protein phosphorylation;GO:0048544:recognition of pollen;	GO:0005886:plasma membrane;	GO:0005524:ATP binding;GO:0005516:calmodulin binding;GO:0030246:carbohydrate binding;GO:0106310:protein serine kinase activity;GO:0004674:protein serine/threonine kinase activity;GO:0031625:ubiquitin protein ligase binding;	-	-
gene-LOC102619334	serine/threonine protein phosphatase 2A 57 kDa regulatory subunit B' alpha isoform-like	-3.93329	0.0474682475875575	Down	-	-	-	K11584	ko03015 mRNA surveillance pathway;;
gene-LOC107178014	probable calcium-binding protein CML16	-3.93329	0.0474682475875575	Down	-	-	GO:0005509:calcium ion binding;GO:0030234:enzyme regulator activity;	K13448	ko04626 Plant-pathogen interaction;;
gene-LOC102630630	scarecrow-like protein 15	-1.65284	0.0476324876172012	Down	GO:0030154:cell differentiation;GO:0006355:regulation of DNA-templated transcription;	GO:0005634:nucleus;	GO:0003700:DNA-binding transcription factor activity;GO:0043565:sequence-specific DNA binding;	-	-
gene-LOC102621381	uncharacterized LOC102621381	-3.83753	0.0476366861866265	Down	-	-	-	K14009	ko04141 Protein processing in endoplasmic reticulum;;
gene-LOC107175928	disease resistance protein At4g27190-like	-4.33729	0.0477655715170304	Down	-	-	-	-	-
gene-LOC102628301	heat shock protein 83	-1.46404	0.0488414067508854	Down	GO:0034605:cellular response to heat;GO:0006457:protein folding;GO:0050821:protein stabilization;	GO:0005829:cytosol;GO:0048471:perinuclear region of cytoplasm;GO:0005886:plasma membrane;GO:0032991:protein-containing complex;	GO:0005524:ATP binding;GO:0016887:ATP hydrolysis activity;GO:0140662:ATP-dependent protein folding chaperone;GO:0051082:unfolded protein binding;	K04079	ko04141 Protein processing in endoplasmic reticulum;ko04626 Plant-pathogen interaction;;
gene-LOC102614478	uncharacterized LOC102614478	3.26987700015204	0.0489012136111786	Ups	-	-	-	-	-
gene-LOC102623919	metacaspase-1-like%2C transcript variant X1	-1.51076	0.0491980957576672	Down	-	-	-	-	-
gene-LOC102621080	pentatricopeptide repeat-containing protein At5g66520-like	-1.43929	0.0492708711711916	Down	-	-	-	-	-
gene-LOC102606753	F-box protein At3g07870-like	1.03881345748936	0.0493477235562642	Ups	-	-	-	-	-
gene-LOC107175940	uncharacterized LOC107175940	-1.08652	0.0493741102895616	Down	-	-	-	-	-
gene-LOC102608664	uncharacterized LOC102608664	-1.11572	0.049376768559082	Down	-	-	-	K15201	-
gene-LOC102607900	uncharacterized LOC102607900%2C transcript variant X1	1.75868127987122	0.0497317610394128	Ups	-	-	-	-	-
gene-LOC102631169	uncharacterized LOC102631169	-1.06844	0.0499132906738611	Down	-	-	-	K07253	ko00350 Tyrosine metabolism;ko00360 Phenylalanine metabolism;ko01100 Metabolic pathways;;

## Sheet: m00525 VS NACα
geneID	Description	log2FoldChange	qvalue	Regulation	GO_BP	GO_CC	GO_MF	KO	Pathway
gene-LOC102624700	non-specific lipid-transfer protein 1	-3.08452	5.0168094485842e-06	Down	GO:0006869:lipid transport;	-	GO:0008289:lipid binding;	-	-
gene-LOC102618118	polygalacturonase-like	-4.22822	1.46776625054954e-05	Down	GO:0005975:carbohydrate metabolic process;GO:0071555:cell wall organization;GO:0009835:fruit ripening;	GO:0005576:extracellular region;	GO:0004650:polygalacturonase activity;	K01184	ko00040 Pentose and glucuronate interconversions;ko01100 Metabolic pathways;;
gene-LOC102613435	probable trehalose-phosphate phosphatase D	-1.1852	2.69519096024296e-05	Down	GO:0006970:response to osmotic stress;GO:0006979:response to oxidative stress;GO:0009651:response to salt stress;GO:0005992:trehalose biosynthetic process;	GO:0009507:chloroplast;	GO:0015927:trehalase activity;GO:0004805:trehalose-phosphatase activity;	K01087	ko00500 Starch and sucrose metabolism;ko01100 Metabolic pathways;ko01110 Biosynthesis of secondary metabolites;;
gene-LOC112495545	caffeoyl-CoA O-methyltransferase 5-like	-1.56027	0.000161474009625034	Down	GO:0009809:lignin biosynthetic process;GO:0032259:methylation;	-	GO:0042409:caffeoyl-CoA O-methyltransferase activity;GO:0046872:metal ion binding;	K00588	ko00940 Phenylpropanoid biosynthesis;ko00941 Flavonoid biosynthesis;ko00945 Stilbenoid, diarylheptanoid and gingerol biosynthesis;ko01100 Metabolic pathways;ko01110 Biosynthesis of secondary metabolites;;
gene-LOC102629106	geranylgeranyl pyrophosphate synthase 7%2C chloroplastic-like	-1.67898	0.000503344433983746	Down	GO:0016117:carotenoid biosynthetic process;GO:0045337:farnesyl diphosphate biosynthetic process;GO:0033384:geranyl diphosphate biosynthetic process;GO:0033386:geranylgeranyl diphosphate biosynthetic process;	GO:0009507:chloroplast;	GO:0004161:dimethylallyltranstransferase activity;GO:0004311:farnesyltranstransferase activity;GO:0004337:geranyltranstransferase activity;GO:0046872:metal ion binding;	K13789	ko00900 Terpenoid backbone biosynthesis;ko01100 Metabolic pathways;ko01110 Biosynthesis of secondary metabolites;;
gene-LOC102618838	fatty acid amide hydrolase%2C transcript variant X2	-2.2011	0.000523225559725444	Down	-	-	-	-	-
gene-LOC102623752	U-box domain-containing protein 44-like	-1.63787	0.00083006930730897	Down	-	-	-	K08332	-
gene-LOC102625424	protein PHOSPHATE-INDUCED 1-like	-1.25559	0.00111206548946743	Down	-	GO:0048046:apoplast;GO:0005615:extracellular space;	-	-	-
gene-LOC102613589	coumarin 8-geranyltransferase 1%2C chloroplastic-like	-1.61315	0.00111688213866897	Down	-	-	-	K09833	ko00130 Ubiquinone and other terpenoid-quinone biosynthesis;ko01100 Metabolic pathways;ko01110 Biosynthesis of secondary metabolites;ko01240 Biosynthesis of cofactors;;
gene-LOC112495472	rust resistance kinase Lr10-like%2C transcript variant X1	-1.27779	0.00142304883464405	Down	-	-	-	-	-
gene-LOC102620575	ethylene-responsive transcription factor SHINE 2	4.34965394161937	0.00171169185934092	Ups	GO:0009873:ethylene-activated signaling pathway;	GO:0005634:nucleus;	GO:0003677:DNA binding;GO:0003700:DNA-binding transcription factor activity;	-	-
gene-LOC102606716	putative expansin-B2	-3.16312	0.0018016952598607	Down	GO:0009828:plant-type cell wall loosening;GO:0019953:sexual reproduction;GO:0009826:unidimensional cell growth;	GO:0005576:extracellular region;GO:0016020:membrane;	-	-	-
gene-LOC102621972	chlorophyllase-1%2C chloroplastic	-1.4708	0.0018923489218292	Down	GO:0015996:chlorophyll catabolic process;	GO:0009507:chloroplast;	GO:0047746:chlorophyllase activity;GO:0102293:pheophytinase b activity;	K08099	ko00860 Porphyrin metabolism;ko01100 Metabolic pathways;ko01110 Biosynthesis of secondary metabolites;;
gene-LOC127901463	chitinase 4-like	1.08056499099018	0.00200974850729969	Ups	GO:0016998:cell wall macromolecule catabolic process;GO:0006032:chitin catabolic process;GO:0006952:defense response;GO:0000272:polysaccharide catabolic process;	-	GO:0008061:chitin binding;GO:0004568:chitinase activity;	K01183	ko00520 Amino sugar and nucleotide sugar metabolism;ko01100 Metabolic pathways;;
gene-LOC102627482	uncharacterized LOC102627482	1.17463102291154	0.00218406226657491	Ups	-	-	-	-	-
gene-LOC107176308	glycine-rich cell wall structural protein 2	3.39783161652133	0.00246981768744554	Ups	-	-	-	K11467	-
gene-LOC102607593	uncharacterized LOC102607593	-2.81254	0.00383091706817271	Down	-	-	-	-	-
gene-LOC102609778	hypothetical protein	1.24096664436384	0.00390080964956128	Ups	-	-	-	-	-
gene-LOC102630571	aquaporin TIP1-3	-3.65716	0.00461966755968534	Down	GO:0015840:urea transport;GO:0006833:water transport;	GO:0016020:membrane;GO:0005774:vacuolar membrane;	GO:0015204:urea transmembrane transporter activity;GO:0015250:water channel activity;	K09873	-
gene-LOC102614279	uncharacterized LOC102614279	-1.74967	0.00467266131409929	Down	-	-	-	-	-
gene-LOC102623502	probable methyltransferase PMT15	-2.19224	0.00470827692277214	Down	GO:0032259:methylation;	GO:0005737:cytoplasm;GO:0005829:cytosol;GO:0005768:endosome;GO:0005794:Golgi apparatus;GO:0000139:Golgi membrane;GO:0005802:trans-Golgi network;	GO:0008168:methyltransferase activity;	-	-
gene-LOC102610718	probable pectinesterase/pectinesterase inhibitor 51	-2.57748	0.00473182264861493	Down	GO:0042545:cell wall modification;GO:0045490:pectin catabolic process;	GO:0005576:extracellular region;	GO:0045330:aspartyl esterase activity;GO:0030599:pectinesterase activity;GO:0046910:pectinesterase inhibitor activity;	-	-
gene-LOC102629326	expansin-like A1	-2.02373	0.00509232477213603	Down	GO:0009653:anatomical structure morphogenesis;GO:0019953:sexual reproduction;	GO:0005576:extracellular region;	-	-	-
gene-LOC102610170	dehydration-responsive element-binding protein 1B-like	-1.33133	0.00517831767851767	Down	GO:0019760:glucosinolate metabolic process;GO:0010371:regulation of gibberellin biosynthetic process;GO:0048510:regulation of timing of transition from vegetative to reproductive phase;GO:0051510:regulation of unidimensional cell growth;GO:0050826:response to freezing;GO:0009408:response to heat;GO:0009414:response to water deprivation;	GO:0005634:nucleus;	GO:0003700:DNA-binding transcription factor activity;GO:0043565:sequence-specific DNA binding;GO:0000976:transcription cis-regulatory region binding;	-	-
gene-LOC102615833	CBS domain-containing protein CBSX5	-1.00616	0.00518314244707182	Down	-	-	-	-	-
gene-LOC102630200	probable inactive receptor kinase At1g48480	-1.06749	0.00550339924079109	Down	GO:0006468:protein phosphorylation;	GO:0005634:nucleus;GO:0000325:plant-type vacuole;GO:0005886:plasma membrane;GO:0009506:plasmodesma;	GO:0005524:ATP binding;GO:0042802:identical protein binding;GO:0004672:protein kinase activity;	-	-
gene-LOC102609374	thaumatin-like protein 1b	1.0106852231596	0.00562714786689489	Ups	GO:0050832:defense response to fungus;GO:0031640:killing of cells of another organism;	GO:0048046:apoplast;	-	-	-
gene-LOC127900661	disease resistance-like protein DSC1	4.95688857237483	0.00567587222305366	Ups	-	-	-	-	-
gene-LOC102627256	trimethyltridecatetraene synthase-like	-4.63742	0.00586420779141549	Down	-	-	-	-	-
gene-LOC102613227	ankyrin repeat-containing protein NPR4-like%2C transcript variant X6	-1.06566	0.00586939236200994	Down	-	-	-	-	-
gene-LOC102627813	potassium transporter 8-like	-4.15628	0.00601438179998313	Down	GO:0006813:potassium ion transport;	GO:0016020:membrane;GO:0005886:plasma membrane;	GO:0015079:potassium ion transmembrane transporter activity;	K03549	-
gene-LOC102617626	transcription factor bHLH92	-1.47243	0.00616461850340678	Down	-	-	-	-	-
gene-LOC102614085	hypothetical protein	-1.29257	0.00645771355956039	Down	-	-	-	-	-
gene-LOC102609309	F-box/kelch-repeat protein At3g23880-like%2C transcript variant X1	2.39757459159977	0.00654335078916138	Ups	-	-	-	-	-
gene-LOC102628530	UDP-glucuronate 4-epimerase 5	1.02536982736902	0.00683854954562321	Ups	GO:0005975:carbohydrate metabolic process;	GO:0005768:endosome;GO:0005794:Golgi apparatus;GO:0032580:Golgi cisterna membrane;GO:0005797:Golgi medial cisterna;GO:0005802:trans-Golgi network;	GO:0050378:UDP-glucuronate 4-epimerase activity;	K08679	ko00053 Ascorbate and aldarate metabolism;ko00520 Amino sugar and nucleotide sugar metabolism;ko00541 O-Antigen nucleotide sugar biosynthesis;ko01100 Metabolic pathways;ko01240 Biosynthesis of cofactors;ko01250 Biosynthesis of nucleotide sugars;;
gene-LOC102629014	pectinesterase inhibitor 6	-4.58817	0.00694562025922902	Down	-	-	-	-	-
gene-LOC102612414	beta-amyrin synthase-like	-1.12882	0.0070045004685806	Down	GO:0016104:triterpenoid biosynthetic process;	GO:0005811:lipid droplet;	GO:0042300:beta-amyrin synthase activity;	K15813	ko00909 Sesquiterpenoid and triterpenoid biosynthesis;ko01110 Biosynthesis of secondary metabolites;;
gene-LOC102628061	anthocyanidin 3-O-glucosyltransferase 2-like	-1.43687	0.00703004864429295	Down	-	-	GO:0035251:UDP-glucosyltransferase activity;	-	-
gene-LOC102628351	chorismate mutase 2%2C transcript variant X2	-1.12264	0.0072394900651486	Down	GO:0008652:amino acid biosynthetic process;GO:0009073:aromatic amino acid family biosynthetic process;GO:0046417:chorismate metabolic process;GO:1901747:prephenate(2-) biosynthetic process;	GO:0005737:cytoplasm;GO:0005829:cytosol;	GO:0004106:chorismate mutase activity;GO:0042803:protein homodimerization activity;	K01850	ko00400 Phenylalanine, tyrosine and tryptophan biosynthesis;ko01100 Metabolic pathways;ko01110 Biosynthesis of secondary metabolites;ko01230 Biosynthesis of amino acids;;
gene-LOC102630938	uncharacterized LOC102630938	-5.61504	0.0074940589857012	Down	-	-	-	-	-
gene-LOC102625640	uncharacterized protein At3g27210-like	-4.73762	0.00766498292140016	Down	-	-	-	-	-
gene-LOC102615348	scopoletin glucosyltransferase-like	-1.55761	0.00795524279377795	Down	-	-	GO:0008194:UDP-glycosyltransferase activity;	-	-
gene-LOC102627420	ferric reduction oxidase 7%2C chloroplastic-like	-2.11824	0.00800106122830724	Down	GO:0006811:monoatomic ion transport;GO:0009767:photosynthetic electron transport chain;	GO:0009507:chloroplast;GO:0031969:chloroplast membrane;GO:0005886:plasma membrane;GO:0009536:plastid;	GO:0140618:ferric-chelate reductase (NADH) activity;GO:0000293:ferric-chelate reductase activity;GO:0046872:metal ion binding;	-	-
gene-LOC102611557	probable xyloglucan glycosyltransferase 12	-1.03098	0.00840349347172588	Down	GO:0071555:cell wall organization;GO:0099402:plant organ development;GO:0048868:pollen tube development;	GO:0005794:Golgi apparatus;GO:0000139:Golgi membrane;GO:0009506:plasmodesma;	GO:0016757:glycosyltransferase activity;GO:0042803:protein homodimerization activity;	K13680	-
gene-LOC102617022	xyloglucan endotransglucosylase protein 34%2C transcript variant X1	-3.31664	0.00843024766560945	Down	GO:0042546:cell wall biogenesis;GO:0071555:cell wall organization;GO:0010411:xyloglucan metabolic process;	GO:0048046:apoplast;GO:0005737:cytoplasm;	GO:0004553:hydrolase activity, hydrolyzing O-glycosyl compounds;GO:0030247:polysaccharide binding;GO:0016762:xyloglucan:xyloglucosyl transferase activity;	K08235	-
gene-LOC102618829	delta(24)-sterol reductase%2C transcript variant X1	-2.1789	0.00843964919014599	Down	-	GO:0016020:membrane;	GO:0005516:calmodulin binding;GO:0050614:delta24-sterol reductase activity;GO:0071949:FAD binding;	K09828	ko00100 Steroid biosynthesis;ko01100 Metabolic pathways;ko01110 Biosynthesis of secondary metabolites;;
gene-LOC102628229	sodium/hydrogen exchanger 4%2C transcript variant X3	-1.64238	0.00860033908265725	Down	GO:0055075:potassium ion homeostasis;GO:0071805:potassium ion transmembrane transport;GO:0051453:regulation of intracellular pH;GO:0098719:sodium ion import across plasma membrane;	GO:0005886:plasma membrane;GO:0005774:vacuolar membrane;	GO:0015386:potassium:proton antiporter activity;GO:0015081:sodium ion transmembrane transporter activity;GO:0015385:sodium:proton antiporter activity;	-	-
gene-LOC102623550	hypothetical protein%2C transcript variant X3	-1.71221	0.00868976904320309	Down	-	-	-	K19202	-
gene-LOC102627676	adenine phosphoribosyltransferase 5%2C transcript variant X2	-2.77429	0.00869827874962686	Down	GO:0006168:adenine salvage;GO:0044209:AMP salvage;GO:0006166:purine ribonucleoside salvage;	GO:0005829:cytosol;	GO:0003999:adenine phosphoribosyltransferase activity;	K00759	ko00230 Purine metabolism;ko01100 Metabolic pathways;ko01232 Nucleotide metabolism;;
gene-LOC102618027	subtilisin-like protease SBT1.7	-1.99901	0.00894562732054304	Down	GO:0080001:mucilage extrusion from seed coat;GO:0048359:mucilage metabolic process involved in seed coat development;GO:0006508:proteolysis;GO:0010214:seed coat development;	GO:0048046:apoplast;GO:0005576:extracellular region;GO:0099503:secretory vesicle;	GO:0004252:serine-type endopeptidase activity;	-	-
gene-LOC102620635	hypothetical protein	-1.33492	0.00901762367804673	Down	-	-	-	-	-
gene-LOC127900016	uncharacterized LOC127900016	-4.33244	0.00911800733660571	Down	-	-	-	-	-
gene-LOC102610481	ethylene-responsive transcription factor ERF027	-2.08563	0.00912619049487839	Down	-	-	-	-	-
gene-LOC102610683	proline-rich receptor-like protein kinase PERK1	-1.0044	0.0094252793897477	Down	GO:0046777:protein autophosphorylation;GO:0009620:response to fungus;GO:0009611:response to wounding;	GO:0005886:plasma membrane;	GO:0005524:ATP binding;GO:0004672:protein kinase activity;GO:0106310:protein serine kinase activity;GO:0004674:protein serine/threonine kinase activity;	K04730	-
gene-LOC102615273	(E%2CE)-geranyllinalool synthase	-1.10078	0.00973546992842272	Down	-	-	-	K17982	ko00904 Diterpenoid biosynthesis;ko01110 Biosynthesis of secondary metabolites;;
gene-LOC102625932	telomerase reverse transcriptase%2C transcript variant X2	-1.56579	0.0100029213495279	Down	-	-	-	K11126	-
gene-LOC102613119	auxin-responsive protein IAA14	-2.40948	0.0104789131696422	Down	GO:0009734:auxin-activated signaling pathway;GO:0010102:lateral root morphogenesis;GO:0045892:negative regulation of DNA-templated transcription;GO:0009733:response to auxin;	GO:0005634:nucleus;	GO:0003700:DNA-binding transcription factor activity;GO:0000976:transcription cis-regulatory region binding;	K14484	ko04075 Plant hormone signal transduction;;
gene-LOC102615840	ethylene-responsive transcription factor ERF109	-1.7649	0.0105259865890492	Down	GO:0071497:cellular response to freezing;GO:0009873:ethylene-activated signaling pathway;GO:0019760:glucosinolate metabolic process;GO:0045893:positive regulation of DNA-templated transcription;GO:0009737:response to abscisic acid;GO:0009723:response to ethylene;GO:0009753:response to jasmonic acid;GO:0009751:response to salicylic acid;GO:0009651:response to salt stress;GO:0009414:response to wat…	GO:0005634:nucleus;	GO:0003700:DNA-binding transcription factor activity;GO:0000976:transcription cis-regulatory region binding;	K09286	-
gene-LOC102618314	probable calcium-binding protein CML22%2C transcript variant X3	-1.05015	0.0116698783247158	Down	-	-	GO:0005509:calcium ion binding;	K13448	ko04626 Plant-pathogen interaction;;
gene-LOC102616839	expansin-B15-like	-4.57817	0.0116840322816479	Down	GO:0009653:anatomical structure morphogenesis;GO:0071555:cell wall organization;GO:0019953:sexual reproduction;	GO:0005576:extracellular region;GO:0016020:membrane;	-	-	-
gene-LOC102613448	terpene synthase 1-like%2C transcript variant X1	-1.79076	0.0117579456807524	Down	GO:0016102:diterpenoid biosynthetic process;GO:0009835:fruit ripening;GO:0009723:response to ethylene;	-	GO:0000287:magnesium ion binding;GO:0010333:terpene synthase activity;GO:0102905:valencene synthase activity;	-	-
gene-LOC102622394	malate dehydrogenase%2C glyoxysomal%2C transcript variant X4	-1.38652	0.0117827919542377	Down	GO:0006097:glyoxylate cycle;GO:0006108:malate metabolic process;GO:0006099:tricarboxylic acid cycle;	GO:0009514:glyoxysome;	GO:0030060:L-malate dehydrogenase activity;	K00026	ko00020 Citrate cycle (TCA cycle);ko00270 Cysteine and methionine metabolism;ko00620 Pyruvate metabolism;ko00630 Glyoxylate and dicarboxylate metabolism;ko00710 Carbon fixation in photosynthetic organisms;ko01100 Metabolic pathways;ko01110 Biosynthesis of secondary metabolites;ko01120 Microbial metabolism in diverse environments;ko01200 Carbon metabolism;;
gene-LOC127898909	uncharacterized LOC127898909	-4.55172	0.0118492795510378	Down	-	-	-	-	-
gene-LOC102611443	acylsugar acyltransferase 3-like	1.05694	0.012236915976137	Ups	-	-	-	-	-
gene-LOC102621521	uncharacterized LOC102621521	-2.36206	0.0122664722956578	Down	-	-	-	-	-
gene-LOC102615759	sodium/hydrogen exchanger 1-like%2C transcript variant X1	-2.0902	0.0128977623959792	Down	GO:1901002:positive regulation of response to salt stress;GO:0071805:potassium ion transmembrane transport;GO:0051453:regulation of intracellular pH;GO:0098719:sodium ion import across plasma membrane;GO:0034486:vacuolar transmembrane transport;	GO:0005886:plasma membrane;GO:0005774:vacuolar membrane;	GO:0015386:potassium:proton antiporter activity;GO:0015385:sodium:proton antiporter activity;	-	-
gene-LOC102631116	ubiquitin-conjugating enzyme E2-23 kDa-like%2C transcript variant X2	-4.0098	0.013550255758632	Down	GO:0000209:protein polyubiquitination;GO:0006511:ubiquitin-dependent protein catabolic process;	GO:0005634:nucleus;	GO:0005524:ATP binding;GO:0061631:ubiquitin conjugating enzyme activity;	K10576	ko04120 Ubiquitin mediated proteolysis;;
gene-LOC102626820	serine/threonine-protein kinase D6PK%2C transcript variant X2	-1.90721	0.0138930041459694	Down	GO:0009734:auxin-activated signaling pathway;GO:0010540:basipetal auxin transport;GO:0009638:phototropism;GO:0006468:protein phosphorylation;	GO:0005737:cytoplasm;GO:0005730:nucleolus;GO:0005634:nucleus;GO:0005886:plasma membrane;	GO:0005524:ATP binding;GO:0016301:kinase activity;GO:0004672:protein kinase activity;GO:0106310:protein serine kinase activity;GO:0004674:protein serine/threonine kinase activity;	K08286	-
gene-LOC102624609	agamous-like MADS-box protein AGL12	-3.56159	0.0144052017202098	Down	GO:0009908:flower development;GO:0045944:positive regulation of transcription by RNA polymerase II;GO:0006357:regulation of transcription by RNA polymerase II;GO:0048364:root development;GO:0010228:vegetative to reproductive phase transition of meristem;	GO:0005634:nucleus;	GO:0003700:DNA-binding transcription factor activity;GO:0000981:DNA-binding transcription factor activity, RNA polymerase II-specific;GO:0046983:protein dimerization activity;GO:0000978:RNA polymerase II cis-regulatory region sequence-specific DNA binding;	-	-
gene-LOC102624536	cytochrome P450 81Q32-like	-3.84171	0.0144474210575057	Down	-	GO:0016020:membrane;	GO:0020037:heme binding;GO:0005506:iron ion binding;GO:0004497:monooxygenase activity;GO:0016705:oxidoreductase activity, acting on paired donors, with incorporation or reduction of molecular oxygen;	-	-
gene-LOC102606706	1-aminocyclopropane-1-carboxylate oxidase homolog 1-like%2C transcript variant X1	1.3460625223915	0.0145956483886471	Ups	-	-	GO:0046872:metal ion binding;GO:0016491:oxidoreductase activity;	-	-
gene-LOC102626344	zinc finger protein ZAT5	1.67908116363574	0.0146698405053715	Ups	-	-	-	-	-
gene-LOC102625644	uncharacterized LOC102625644%2C transcript variant X2	-5.12912	0.0147985024911282	Down	-	-	-	-	-
gene-LOC102622082	ACT domain-containing protein ACR4-like%2C transcript variant X1	-1.89149	0.0148507327150291	Down	-	GO:0009506:plasmodesma;	-	-	-
gene-LOC102619724	ethylene-responsive transcription factor ERF003	-2.45588	0.0148528511767236	Down	GO:0009873:ethylene-activated signaling pathway;	GO:0005634:nucleus;	GO:0003677:DNA binding;GO:0003700:DNA-binding transcription factor activity;	-	-
gene-LOC102618190	BOI-related E3 ubiquitin-protein ligase 1	1.03186894172291	0.0148531799189163	Ups	-	-	-	K19042	-
gene-LOC127903688	uncharacterized LOC127903688	-4.66236	0.0148783464100174	Down	-	-	-	-	-
gene-LOC127899451	auxin-induced protein X15-like	-5.13227	0.015016011258009	Down	GO:0009734:auxin-activated signaling pathway;	-	-	K14488	ko04075 Plant hormone signal transduction;;
gene-LOC102631034	hypothetical protein	-1.22263	0.0154816162887715	Down	-	-	-	-	-
gene-LOC102625136	protein EXORDIUM-like 2	-1.94013	0.0155273757920071	Down	GO:0071456:cellular response to hypoxia;	GO:0048046:apoplast;GO:0005615:extracellular space;GO:0005794:Golgi apparatus;GO:0009505:plant-type cell wall;GO:0009506:plasmodesma;GO:0009536:plastid;	-	-	-
gene-LOC102629478	photosystem II reaction center W protein%2C chloroplastic	-1.31307	0.0162540522003375	Down	GO:0015979:photosynthesis;	GO:0009535:chloroplast thylakoid membrane;GO:0009523:photosystem II;	-	K02721	ko00195 Photosynthesis;ko01100 Metabolic pathways;;
gene-LOC102608229	fasciclin-like arabinogalactan protein 1	-2.43836	0.0163104221665578	Down	GO:0048364:root development;GO:0048367:shoot system development;	GO:0048046:apoplast;GO:0005886:plasma membrane;GO:0009536:plastid;GO:0099503:secretory vesicle;	-	-	-
gene-LOC102621246	short-chain dehydrogenase TIC 32%2C chloroplastic-like	-2.18584	0.0163281354336391	Down	GO:0015031:protein transport;	GO:0009706:chloroplast inner membrane;	GO:0005516:calmodulin binding;GO:0016491:oxidoreductase activity;	K19329	-
gene-LOC102611379	metal-nicotianamine transporter YSL1%2C transcript variant X1	-1.82209	0.0166392236031802	Down	GO:0003006:developmental process involved in reproduction;GO:0010039:response to iron ion;GO:0048316:seed development;	GO:0016020:membrane;GO:0005886:plasma membrane;	GO:0051980:iron-nicotianamine transmembrane transporter activity;GO:0035673:oligopeptide transmembrane transporter activity;	-	-
gene-LOC102630043	homeobox-leucine zipper protein ATHB-8	-2.00394	0.0166739134524558	Down	GO:0030154:cell differentiation;GO:0010014:meristem initiation;GO:0045597:positive regulation of cell differentiation;GO:0008284:positive regulation of cell population proliferation;GO:0010072:primary shoot apical meristem specification;GO:0010067:procambium histogenesis;GO:0009733:response to auxin;GO:0010089:xylem development;	GO:0005634:nucleus;	GO:0003700:DNA-binding transcription factor activity;GO:0008289:lipid binding;GO:0000976:transcription cis-regulatory region binding;	K09338	-
gene-LOC102617687	protein NDH-DEPENDENT CYCLIC ELECTRON FLOW 5	-2.26972	0.0172003417854728	Down	-	-	-	-	-
gene-LOC102620662	phosphatidylcholine:diacylglycerol cholinephosphotransferase 1-like	-1.49971	0.017475000161983	Down	GO:0046470:phosphatidylcholine metabolic process;	GO:0016020:membrane;	GO:0004142:diacylglycerol cholinephosphotransferase activity;	-	-
gene-LOC102623409	sugar transporter ERD6-like 10%2C transcript variant X2	-1.83279	0.0178650177470614	Down	-	-	-	K08145	-
gene-LOC102606783	B3 domain-containing protein At2g36080%2C transcript variant X2	-2.91189	0.0179557577401703	Down	GO:0045892:negative regulation of DNA-templated transcription;	GO:0005634:nucleus;	GO:0003700:DNA-binding transcription factor activity;GO:0000976:transcription cis-regulatory region binding;	K09287	-
gene-LOC102620117	ervatamin-C-like	-1.99384	0.0180853654669558	Down	-	-	-	-	-
gene-LOC102626752	hypothetical protein	1.36381492178224	0.0181663327331988	Ups	-	-	-	-	-
gene-LOC102613833	E3 ubiquitin ligase BIG BROTHER-related-like	-4.4162	0.0182944841503949	Down	-	-	-	K19045	-
gene-LOC102624725	boron transporter 1%2C transcript variant X3	-1.53266	0.0186745854959761	Down	GO:0035445:borate transmembrane transport;GO:0080029:cellular response to boron-containing substance levels;GO:0050801:monoatomic ion homeostasis;GO:0010036:response to boron-containing substance;GO:0055085:transmembrane transport;	GO:0010008:endosome membrane;GO:0005886:plasma membrane;GO:0005774:vacuolar membrane;	GO:0046715:active borate transmembrane transporter activity;GO:0005452:solute:inorganic anion antiporter activity;GO:0022857:transmembrane transporter activity;	-	-
gene-LOC102615980	hypothetical protein	-3.85599	0.0190283350709316	Down	-	GO:0009507:chloroplast;GO:0005829:cytosol;GO:0009536:plastid;	GO:0046872:metal ion binding;	-	-
gene-LOC102629392	calnexin homolog 1-like%2C transcript variant X2	-1.70549	0.0194394396193459	Down	GO:0006457:protein folding;GO:0030433:ubiquitin-dependent ERAD pathway;	GO:0005789:endoplasmic reticulum membrane;	GO:0005509:calcium ion binding;GO:0030246:carbohydrate binding;GO:0051082:unfolded protein binding;	K08054	ko04141 Protein processing in endoplasmic reticulum;ko04145 Phagosome;;
gene-LOC102609290	probable polyamine oxidase 5	-4.96637	0.0194791561866269	Down	GO:0048510:regulation of timing of transition from vegetative to reproductive phase;GO:0046208:spermine catabolic process;GO:1903602:thermospermine catabolic process;	GO:0005737:cytoplasm;	GO:0050660:flavin adenine dinucleotide binding;GO:0052903:N1-acetylspermine:oxygen oxidoreductase (3-acetamidopropanal-forming) activity;GO:0052894:norspermine:oxygen oxidoreductase activity;GO:0016491:oxidoreductase activity;GO:0046592:polyamine oxidase activity;GO:0052901:spermine:oxygen oxidoreductase (spermidine-forming) activity;GO:1990534:thermospermine oxidase activity;	K12259	ko00330 Arginine and proline metabolism;ko00410 beta-Alanine metabolism;ko01100 Metabolic pathways;;
gene-LOC102630988	peroxidase 4-like	-1.51068	0.0195073186006312	Down	GO:0042744:hydrogen peroxide catabolic process;GO:0006979:response to oxidative stress;	GO:0005576:extracellular region;	GO:0020037:heme binding;GO:0140825:lactoperoxidase activity;GO:0046872:metal ion binding;	K00430	ko00940 Phenylpropanoid biosynthesis;ko01100 Metabolic pathways;ko01110 Biosynthesis of secondary metabolites;;
gene-LOC102630003	rust resistance kinase Lr10-like%2C transcript variant X1	-2.06856	0.0195577990516667	Down	GO:0006468:protein phosphorylation;	GO:0005886:plasma membrane;	GO:0005524:ATP binding;GO:0106310:protein serine kinase activity;GO:0004674:protein serine/threonine kinase activity;	K04733	-
gene-LOC127898608	AT-hook motif nuclear-localized protein 9-like%2C transcript variant X1	-1.65575	0.0197297473786779	Down	-	-	-	-	-
gene-LOC102619944	protein DETOXIFICATION 49	1.75238697711981	0.019787891087298	Ups	GO:1990961:xenobiotic detoxification by transmembrane export across the plasma membrane;	GO:0016020:membrane;	GO:0015297:antiporter activity;GO:0022857:transmembrane transporter activity;GO:0042910:xenobiotic transmembrane transporter activity;	K03327	-
gene-LOC102615452	subtilisin-like protease SBT2.4%2C transcript variant X5	-2.12873	0.0201225854385699	Down	GO:0090558:plant epidermis development;GO:0006508:proteolysis;	GO:0005576:extracellular region;	GO:0004252:serine-type endopeptidase activity;	K14962	ko03015 mRNA surveillance pathway;;
gene-LOC102625546	long-chain-alcohol oxidase FAO4A	-2.60443	0.0210524927720525	Down	-	GO:0016020:membrane;	GO:0050660:flavin adenine dinucleotide binding;GO:0046577:long-chain-alcohol oxidase activity;	K17756	-
gene-LOC102620003	cysteine-rich repeat secretory protein 55	-3.49798	0.0212780741985473	Down	-	GO:0005576:extracellular region;GO:0099503:secretory vesicle;	-	-	-
gene-LOC102628426	lachrymatory-factor synthase	-1.67983	0.0214829569040307	Down	-	-	-	-	-
gene-LOC102612313	RING-H2 finger protein ATL16	-4.42753	0.0218355412159893	Down	GO:0016567:protein ubiquitination;	GO:0016020:membrane;	GO:0046872:metal ion binding;GO:0016740:transferase activity;GO:0031625:ubiquitin protein ligase binding;	-	-
gene-LOC102618196	dehydration-responsive element-binding protein 1D	-1.38662	0.021889953402075	Down	GO:0009738:abscisic acid-activated signaling pathway;GO:0019760:glucosinolate metabolic process;	GO:0005634:nucleus;	GO:0003700:DNA-binding transcription factor activity;GO:0000976:transcription cis-regulatory region binding;	-	-
gene-LOC102620658	uncharacterized LOC102620658	-1.06216	0.0220164234616141	Down	-	-	-	-	-
gene-LOC127898946	probable disease resistance protein At5g63020	-4.18577	0.0221474303687646	Down	-	-	-	-	-
gene-LOC102616114	receptor-like protein CLAVATA2	-1.29903	0.0223506037611914	Down	GO:0010078:maintenance of root meristem identity;GO:0048507:meristem development;GO:0010088:phloem development;GO:0045595:regulation of cell differentiation;GO:0010075:regulation of meristem growth;	GO:0005789:endoplasmic reticulum membrane;GO:0016020:membrane;GO:0005886:plasma membrane;	GO:0001653:peptide receptor activity;	-	-
gene-LOC102607242	putative calcium-binding protein CML19	-1.11829	0.0223761494180745	Down	-	-	-	K13448	ko04626 Plant-pathogen interaction;;
gene-LOC102620757	gamma-terpinene synthase%2C chloroplastic-like%2C transcript variant X1	-1.1481	0.0226127132535958	Down	GO:0016102:diterpenoid biosynthetic process;GO:0033383:geranyl diphosphate metabolic process;	GO:0009507:chloroplast;	GO:0102903:gamma-terpinene synthase activity;GO:0000287:magnesium ion binding;GO:0010333:terpene synthase activity;	-	-
gene-LOC102607907	GDSL esterase/lipase At2g04570-like	-4.74351	0.0229650205987088	Down	GO:0016042:lipid catabolic process;	GO:0005576:extracellular region;	GO:0016297:acyl-[acyl-carrier-protein] hydrolase activity;	-	-
gene-LOC102628983	UPF0603 protein At1g54780%2C chloroplastic	-1.46369	0.0232040848629698	Down	GO:0010206:photosystem II repair;	GO:0009507:chloroplast;GO:0009534:chloroplast thylakoid;GO:0009535:chloroplast thylakoid membrane;GO:0005634:nucleus;GO:0009579:thylakoid;GO:0031977:thylakoid lumen;	GO:0003993:acid phosphatase activity;GO:0003729:mRNA binding;	-	-
gene-LOC102615180	ethylene-responsive transcription factor 12	-2.53721	0.0234726122496529	Down	GO:0006952:defense response;GO:0009873:ethylene-activated signaling pathway;	GO:0005634:nucleus;	GO:0003677:DNA binding;GO:0003700:DNA-binding transcription factor activity;	-	-
gene-LOC102631312	uncharacterized LOC102631312%2C transcript variant X3	-1.84776	0.0236427651412309	Down	-	-	-	-	-
gene-LOC102619266	HMG-Y-related protein B-like	-1.45168	0.0241581089277755	Down	GO:0030261:chromosome condensation;GO:0045910:negative regulation of DNA recombination;GO:0006334:nucleosome assembly;GO:0006355:regulation of DNA-templated transcription;	GO:0005730:nucleolus;GO:0000786:nucleosome;GO:0005634:nucleus;	GO:0003677:DNA binding;GO:0003690:double-stranded DNA binding;GO:0031492:nucleosomal DNA binding;	-	-
gene-LOC102630611	small heat shock protein%2C chloroplastic%2C transcript variant X1	-1.13785	0.0242260608654066	Down	-	-	-	K13993	ko04141 Protein processing in endoplasmic reticulum;;
gene-LOC102607440	chitin-inducible gibberellin-responsive protein 1-like	-1.48798	0.0242322406054521	Down	GO:0006355:regulation of DNA-templated transcription;	GO:0005634:nucleus;	GO:0003700:DNA-binding transcription factor activity;GO:0043565:sequence-specific DNA binding;	-	-
gene-LOC102627608	phospholipase A1-IIdelta	-1.15019	0.0242649667797897	Down	GO:0071493:cellular response to UV-B;GO:0016042:lipid catabolic process;GO:0009650:UV protection;	GO:0005737:cytoplasm;GO:0005829:cytosol;	GO:0008970:phospholipase A1 activity;	-	-
gene-LOC127902111	loganic acid O-methyltransferase-like	-2.78075	0.0249426934545068	Down	GO:0035834:indole alkaloid metabolic process;GO:0032259:methylation;	-	GO:0030749:loganate O-methyltransferase activity;GO:0046872:metal ion binding;	-	-
gene-LOC102626775	mitochondrial uncoupling protein 5	-1.16498	0.0249565545258611	Down	GO:0071456:cellular response to hypoxia;GO:0071423:malate transmembrane transport;GO:0006839:mitochondrial transport;GO:0015729:oxaloacetate transport;GO:0035435:phosphate ion transmembrane transport;GO:1902600:proton transmembrane transport;GO:0071422:succinate transmembrane transport;GO:0008272:sulfate transport;GO:0015709:thiosulfate transport;	GO:0005743:mitochondrial inner membrane;	GO:0015297:antiporter activity;GO:0005310:dicarboxylic acid transmembrane transporter activity;GO:0015140:malate transmembrane transporter activity;GO:0015131:oxaloacetate transmembrane transporter activity;GO:0017077:oxidative phosphorylation uncoupler activity;GO:0015141:succinate transmembrane transporter activity;GO:0015116:sulfate transmembrane transporter activity;GO:0015117:thiosulfate tra…	K15104	-
gene-LOC102609095	pectinesterase/pectinesterase inhibitor PPE8B-like	-2.13952	0.0249841990465941	Down	GO:0042545:cell wall modification;GO:0045490:pectin catabolic process;	GO:0005576:extracellular region;	GO:0045330:aspartyl esterase activity;GO:0004857:enzyme inhibitor activity;GO:0030599:pectinesterase activity;	K01051	ko00040 Pentose and glucuronate interconversions;ko01100 Metabolic pathways;ko02020 Two-component system;;
gene-LOC102626300	putative GATA transcription factor 22%2C transcript variant X1	-4.33356	0.0250482631066435	Down	GO:0010151:chloroplast elongation;GO:0009658:chloroplast organization;GO:0007623:circadian rhythm;GO:0009736:cytokinin-activated signaling pathway;GO:0009740:gibberellic acid mediated signaling pathway;GO:0010255:glucose mediated signaling pathway;GO:0009910:negative regulation of flower development;GO:0009938:negative regulation of gibberellic acid mediated signaling pathway;GO:0010187:negative …	GO:0005634:nucleus;	GO:0003700:DNA-binding transcription factor activity;GO:0000976:transcription cis-regulatory region binding;GO:0008270:zinc ion binding;	-	-
gene-LOC102627493	G2/mitotic-specific cyclin-2-like	-4.33356	0.0250482631066435	Down	GO:0051301:cell division;GO:0044772:mitotic cell cycle phase transition;	-	GO:0016538:cyclin-dependent protein serine/threonine kinase regulator activity;	K05868	-
gene-LOC102620857	subtilisin-like serine-protease S	-1.82436	0.0253187507560138	Down	-	-	-	-	-
gene-LOC102629037	cytokinin riboside 5'-monophosphate phosphoribohydrolase LOG5	-2.76011	0.0255034846883011	Down	GO:0009691:cytokinin biosynthetic process;	GO:0005829:cytosol;GO:0005634:nucleus;	GO:0016799:hydrolase activity, hydrolyzing N-glycosyl compounds;GO:0102682:N6-(Delta2-isopentenyl)-adenosine 5'-monophosphate phosphoribohydrolase activity;	K06966	ko00230 Purine metabolism;ko00240 Pyrimidine metabolism;ko01100 Metabolic pathways;ko01232 Nucleotide metabolism;;
gene-LOC102616611	aluminum-activated malate transporter 12%2C transcript variant X2	1.30524463996252	0.0257226852530159	Ups	GO:0015743:malate transport;GO:0010118:stomatal movement;GO:0008272:sulfate transport;	GO:0012505:endomembrane system;GO:0009705:plant-type vacuole membrane;GO:0005886:plasma membrane;	GO:0008509:monoatomic anion transmembrane transporter activity;	-	-
gene-LOC127899076	classical arabinogalactan protein 1	-1.28132	0.0258325054998702	Down	-	-	-	-	-
gene-LOC102612305	probable LRR receptor-like serine/threonine-protein kinase At1g05700%2C transcript variant X1	-4.0763	0.0259726349434387	Down	-	-	-	-	-
gene-LOC107177503	VQ motif-containing protein 8%2C chloroplastic-like	-3.371	0.0260335473423766	Down	-	-	-	-	-
gene-LOC102618188	calmodulin calcium-dependent NAD kinase%2C transcript variant X2	-1.56284	0.0260753047226222	Down	GO:0006741:NADP biosynthetic process;GO:0016310:phosphorylation;	GO:0005741:mitochondrial outer membrane;	GO:0005524:ATP binding;GO:0005516:calmodulin binding;GO:0003951:NAD+ kinase activity;	-	-
gene-LOC102630580	wall-associated receptor kinase-like 10	-4.78693	0.026170257295177	Down	GO:0007166:cell surface receptor signaling pathway;GO:0006468:protein phosphorylation;GO:0009620:response to fungus;	GO:0005886:plasma membrane;	GO:0005524:ATP binding;GO:0030247:polysaccharide binding;GO:0106310:protein serine kinase activity;GO:0004674:protein serine/threonine kinase activity;	K04733	-
gene-LOC102620812	inhibitor of trypsin and hageman factor-like	-1.55734	0.0262093568589994	Down	GO:0010466:negative regulation of peptidase activity;GO:0009611:response to wounding;	-	GO:0004867:serine-type endopeptidase inhibitor activity;	-	-
gene-LOC102621179	root phototropism protein 3%2C transcript variant X1	-2.09557	0.0262687093872457	Down	GO:0009785:blue light signaling pathway;GO:0009638:phototropism;GO:0016567:protein ubiquitination;	GO:0005886:plasma membrane;	-	-	-
gene-LOC102611691	fasciclin-like arabinogalactan protein 17	-1.95235	0.0263296166887769	Down	-	GO:0005576:extracellular region;GO:0000325:plant-type vacuole;	-	-	-
gene-LOC102611786	transcription factor bHLH106	-2.80395	0.0266849418732351	Down	GO:0042538:hyperosmotic salinity response;GO:0006355:regulation of DNA-templated transcription;	GO:0009941:chloroplast envelope;GO:0005634:nucleus;	GO:0003677:DNA binding;GO:0003700:DNA-binding transcription factor activity;GO:0046983:protein dimerization activity;	-	-
gene-LOC112498313	pathogen-related protein-like%2C transcript variant X3	-1.90472	0.0277227760516368	Down	-	-	-	-	-
gene-LOC127902591	ubiquitin C-terminal hydrolase 12-like	-1.75754	0.0277292156551134	Down	-	-	-	-	-
gene-LOC102618675	UDP-glycosyltransferase 73C25-like	-1.34714	0.0278620614453837	Down	GO:0016134:saponin metabolic process;	-	GO:0046527:glucosyltransferase activity;GO:0008194:UDP-glycosyltransferase activity;	K13496	ko00908 Zeatin biosynthesis;ko01110 Biosynthesis of secondary metabolites;;
gene-LOC102612560	uncharacterized LOC102612560	3.93921769857481	0.0280855386360996	Ups	-	-	-	-	-
gene-LOC102615551	scarecrow-like protein 9	-4.20197	0.0281138710416862	Down	GO:0045893:positive regulation of DNA-templated transcription;GO:0006355:regulation of DNA-templated transcription;GO:0080183:response to photooxidative stress;GO:0009410:response to xenobiotic stimulus;	GO:0005829:cytosol;GO:0005634:nucleus;	GO:0003700:DNA-binding transcription factor activity;GO:0043565:sequence-specific DNA binding;GO:0000976:transcription cis-regulatory region binding;	-	-
gene-LOC102630706	heat shock 22 kDa protein%2C mitochondrial-like	-1.13838	0.0287326814462469	Down	-	GO:0005739:mitochondrion;	-	K13993	ko04141 Protein processing in endoplasmic reticulum;;
gene-LOC102628198	protein ABIL1%2C transcript variant X1	-2.24058	0.0289488925177955	Down	-	GO:0005737:cytoplasm;GO:0005856:cytoskeleton;	-	-	-
gene-LOC102625335	high mobility group B protein 9%2C transcript variant X1	-4.1624	0.029208177016248	Down	GO:0000741:karyogamy;GO:0010197:polar nucleus fusion;GO:0006355:regulation of DNA-templated transcription;	GO:0005634:nucleus;	GO:0003677:DNA binding;GO:0003700:DNA-binding transcription factor activity;	-	-
gene-LOC102627072	uncharacterized LOC102627072%2C transcript variant X4	-2.9672	0.0295015410612686	Down	-	-	-	-	-
gene-LOC107176359	dof zinc finger protein DOF1.6	-3.13631	0.0295692692195257	Down	GO:0006355:regulation of DNA-templated transcription;	GO:0005634:nucleus;	GO:0003677:DNA binding;GO:0003700:DNA-binding transcription factor activity;GO:0046872:metal ion binding;	-	-
gene-LOC102613240	histidine-containing phosphotransfer protein 2%2C transcript variant X1	-3.92669	0.0297289902011924	Down	-	-	-	K14490	ko04075 Plant hormone signal transduction;;
gene-LOC102631317	L-ascorbate oxidase homolog%2C transcript variant X3	-2.16858	0.0298529412703401	Down	-	GO:0005576:extracellular region;	GO:0005507:copper ion binding;GO:0016491:oxidoreductase activity;	-	-
gene-LOC102622288	serine/threonine-protein kinase STN7%2C chloroplastic	-1.16111	0.0299383220253514	Down	GO:0007623:circadian rhythm;GO:0009643:photosynthetic acclimation;GO:0006468:protein phosphorylation;GO:0042548:regulation of photosynthesis, light reaction;	GO:0009507:chloroplast;GO:0009535:chloroplast thylakoid membrane;GO:0042651:thylakoid membrane;	GO:0005524:ATP binding;GO:0004672:protein kinase activity;GO:0106310:protein serine kinase activity;GO:0004674:protein serine/threonine kinase activity;	-	-
gene-LOC102618137	uncharacterized LOC102618137	-4.40182	0.0301873422881742	Down	-	-	-	-	-
gene-LOC102616478	eugenol synthase 1-like	1.61876356555953	0.0302434196204281	Ups	GO:0009699:phenylpropanoid biosynthetic process;	-	GO:0000166:nucleotide binding;GO:0016491:oxidoreductase activity;	-	-
gene-LOC127903797	probable disease resistance protein At5g63020%2C transcript variant X2	-2.22989	0.0303164841414827	Down	-	-	-	K13459	ko04626 Plant-pathogen interaction;;
gene-LOC102626886	uncharacterized LOC102626886	-1.58709	0.0307777345365909	Down	-	-	-	K17479	-
gene-LOC102628623	pentatricopeptide repeat-containing protein At5g55840%2C transcript variant X9	-1.0207	0.0308415846465238	Down	-	-	-	K17964	-
gene-LOC102630594	pentatricopeptide repeat-containing protein At5g56310%2C transcript variant X1	-1.00009	0.0310710328386633	Down	GO:0009451:RNA modification;	-	GO:0003723:RNA binding;	K10406	-
gene-LOC102617520	kinesin-like protein KIN-7D%2C mitochondrial%2C transcript variant X1	-2.13991	0.0313093610316021	Down	GO:0007018:microtubule-based movement;GO:0031347:regulation of defense response;	GO:0005871:kinesin complex;GO:0005874:microtubule;GO:0005739:mitochondrion;	GO:0005524:ATP binding;GO:0016887:ATP hydrolysis activity;GO:0046872:metal ion binding;GO:0008017:microtubule binding;GO:0003777:microtubule motor activity;	K11498	-
gene-LOC102621113	dof zinc finger protein DOF5.6	-2.6613	0.031520576877345	Down	-	GO:0005634:nucleus;	GO:0003677:DNA binding;GO:0003700:DNA-binding transcription factor activity;GO:0046872:metal ion binding;	-	-
gene-LOC102615967	fasciclin-like arabinogalactan protein 2	-1.4532	0.0316356545960416	Down	-	GO:0005829:cytosol;GO:0000325:plant-type vacuole;GO:0005886:plasma membrane;	-	-	-
gene-LOC102613106	endo-1%2C4-beta-xylanase 5-like	-1.44883	0.0326231124404806	Down	-	-	-	-	-
gene-LOC102611497	hypothetical protein%2C transcript variant X1	-2.14861	0.0328155511526071	Down	-	-	-	-	-
gene-LOC102613522	probable WRKY transcription factor 46	-1.02838	0.0330143326786044	Down	-	-	-	-	-
gene-LOC102607482	hypothetical protein	1.04968678970263	0.033036506733886	Ups	-	-	-	-	-
gene-LOC102622609	auxin-induced protein PCNT115-like	-1.02794	0.0330399756978224	Down	-	-	GO:0016491:oxidoreductase activity;	-	-
gene-LOC102616538	LOB domain-containing protein 4	-2.77629	0.0332059543118976	Down	GO:0010087:phloem or xylem histogenesis;	-	GO:0000976:transcription cis-regulatory region binding;	-	-
gene-LOC102631229	glycine-rich cell wall structural protein 2	-4.10275	0.0333011132908604	Down	-	-	-	-	-
gene-LOC102617422	17.6 kDa class I heat shock protein-like	3.53141787404004	0.0333965914061233	Ups	GO:0051259:protein complex oligomerization;GO:0006457:protein folding;GO:0009408:response to heat;GO:0042542:response to hydrogen peroxide;GO:0009651:response to salt stress;	GO:0005737:cytoplasm;	GO:0043621:protein self-association;GO:0051082:unfolded protein binding;	K13993	ko04141 Protein processing in endoplasmic reticulum;;
gene-LOC107178054	chaperone protein dnaJ 11%2C chloroplastic	1.01921275828135	0.0336507561575609	Ups	-	GO:0009507:chloroplast;GO:0009570:chloroplast stroma;GO:0005634:nucleus;GO:0009536:plastid;	-	-	-
gene-LOC102618864	protein tesmin/TSO1-like CXC 2	-1.41835	0.034423074270439	Down	-	-	-	-	-
gene-LOC102611461	vascular-related unknown protein 1-like	1.43584481811627	0.0345718339557141	Ups	-	-	-	-	-
gene-LOC102629747	protein CUP-SHAPED COTYLEDON 3	-2.00498	0.0347305274301189	Down	GO:0010014:meristem initiation;GO:0010199:organ boundary specification between lateral organs and the meristem;	GO:0005634:nucleus;	GO:0003700:DNA-binding transcription factor activity;GO:0000976:transcription cis-regulatory region binding;	-	-
gene-LOC102616812	uncharacterized LOC102616812	-2.07765	0.0349632285182837	Down	-	-	-	-	-
gene-LOC102615809	ethylene-responsive transcription factor ERF023-like	-2.23989	0.0350440910504256	Down	GO:0009873:ethylene-activated signaling pathway;	GO:0005634:nucleus;	GO:0003677:DNA binding;GO:0003700:DNA-binding transcription factor activity;	-	-
gene-LOC102613155	lachrymatory-factor synthase-like	-1.77943	0.0350584522653078	Down	-	-	-	-	-
gene-LOC102616827	kinesin-like protein KIN-12E%2C transcript variant X1	1.91397667994789	0.0354729477692524	Ups	GO:0007018:microtubule-based movement;GO:1901673:regulation of mitotic spindle assembly;GO:0051225:spindle assembly;	GO:0005871:kinesin complex;GO:0005874:microtubule;GO:0005641:nuclear envelope lumen;GO:0009524:phragmoplast;GO:0005819:spindle;	GO:0005524:ATP binding;GO:0016887:ATP hydrolysis activity;GO:0008017:microtubule binding;GO:0003777:microtubule motor activity;	K10400	-
gene-LOC102631230	AAA-ATPase At5g57480	4.06871658108171	0.0356335100756184	Ups	GO:0006950:response to stress;	-	GO:0005524:ATP binding;GO:0016887:ATP hydrolysis activity;	K08900	-
gene-LOC102611097	protein NRT1/ PTR FAMILY 5.5-like	-2.81207	0.0356385590142827	Down	-	-	-	K14638	-
gene-LOC102616598	probable carboxylesterase 15	-3.25011	0.0357624400836805	Down	-	-	GO:0106435:carboxylesterase activity;	-	-
gene-LOC102615030	nudix hydrolase 8	-1.06103	0.035913430450615	Down	GO:0009611:response to wounding;	GO:0005829:cytosol;	GO:0047631:ADP-ribose diphosphatase activity;GO:0046872:metal ion binding;GO:0051287:NAD binding;GO:0035529:NADH pyrophosphatase activity;	-	-
gene-LOC102614711	aldehyde oxidase GLOX	3.95064391666487	0.0359916469799147	Ups	-	-	-	-	-
gene-LOC107175912	protein E6-like	-2.26325	0.0361252242312508	Down	-	-	-	-	-
gene-LOC102618016	3-ketoacyl-CoA synthase 1	-1.49831	0.0361883187998431	Down	GO:0070417:cellular response to cold;GO:0009409:response to cold;GO:0009416:response to light stimulus;GO:0042761:very long-chain fatty acid biosynthetic process;GO:0010025:wax biosynthetic process;	GO:0022626:cytosolic ribosome;GO:0005783:endoplasmic reticulum;GO:0005789:endoplasmic reticulum membrane;GO:0016020:membrane;	GO:0009922:fatty acid elongase activity;GO:0102756:obsolete very-long-chain 3-ketoacyl-CoA synthase activity;	K15397	ko00062 Fatty acid elongation;ko01100 Metabolic pathways;ko01110 Biosynthesis of secondary metabolites;ko04626 Plant-pathogen interaction;;
gene-LOC102606608	MLO-like protein 12	-2.5762	0.0362019615665599	Down	-	-	-	K08472	-
gene-LOC102611607	photosystem I reaction center subunit N%2C chloroplastic	-1.31561	0.0363311639942659	Down	GO:0015979:photosynthesis;	GO:0030093:chloroplast photosystem I;	GO:0019904:protein domain specific binding;	K02701	ko00195 Photosynthesis;ko01100 Metabolic pathways;;
gene-LOC102619496	LOB domain-containing protein 4	-3.1007	0.0364120770093686	Down	GO:0010087:phloem or xylem histogenesis;	-	GO:0000976:transcription cis-regulatory region binding;	-	-
gene-LOC102621806	probable mannitol dehydrogenase	-3.79129	0.0365547628651928	Down	GO:0071704:organic substance metabolic process;	-	GO:0046029:mannitol dehydrogenase activity;GO:0008270:zinc ion binding;	K00083	ko00940 Phenylpropanoid biosynthesis;ko01100 Metabolic pathways;ko01110 Biosynthesis of secondary metabolites;;
gene-LOC102620231	hypothetical protein	-1.057	0.036706679161645	Down	-	-	-	-	-
gene-LOC102610917	expansin-A1-like	-2.25332	0.0368556031757921	Down	GO:0009653:anatomical structure morphogenesis;GO:0009664:plant-type cell wall organization;	GO:0005576:extracellular region;GO:0016020:membrane;	-	-	-
gene-LOC102630437	putative GEM-like protein 8%2C transcript variant X7	-1.06212	0.0369593773446583	Down	-	-	-	-	-
gene-LOC102624365	heavy metal-associated isoprenylated plant protein 47%2C transcript variant X2	-1.99762	0.037151525418261	Down	-	-	-	-	-
gene-LOC102624370	uncharacterized LOC102624370	2.26003629602159	0.0372275351669387	Ups	-	-	-	K16904	ko00240 Pyrimidine metabolism;ko01100 Metabolic pathways;ko01232 Nucleotide metabolism;;
gene-LOC102630544	22.0 kDa heat shock protein	-2.6522	0.0373524295876831	Down	GO:0051259:protein complex oligomerization;GO:0006457:protein folding;GO:0009408:response to heat;GO:0042542:response to hydrogen peroxide;GO:0009651:response to salt stress;	GO:0005788:endoplasmic reticulum lumen;	GO:0043621:protein self-association;GO:0051082:unfolded protein binding;	K13993	ko04141 Protein processing in endoplasmic reticulum;;
gene-LOC102624243	pleiotropic drug resistance protein 1-like	-3.4026	0.0373772760383489	Down	-	GO:0016020:membrane;	GO:0140359:ABC-type transporter activity;GO:0005524:ATP binding;	-	-
gene-LOC102624346	cyclic nucleotide-gated ion channel 4	-1.82884	0.037446247259019	Down	GO:0009626:plant-type hypersensitive response;	GO:0016020:membrane;GO:0005886:plasma membrane;	GO:0005516:calmodulin binding;GO:0030552:cAMP binding;GO:0008324:monoatomic cation transmembrane transporter activity;GO:0030553:cGMP binding;GO:0005216:monoatomic ion channel activity;	-	-
gene-LOC102619101	hypothetical protein%2C transcript variant X2	-1.39513	0.0375410194516117	Down	GO:0071456:cellular response to hypoxia;GO:0009737:response to abscisic acid;GO:0009651:response to salt stress;	GO:0009507:chloroplast;GO:0005634:nucleus;	GO:0005516:calmodulin binding;	-	-
gene-CYP707A4	abscisic acid 8'-hydroxylase 3-like	-1.86732	0.0376934026935579	Down	GO:0046345:abscisic acid catabolic process;GO:0009856:pollination;GO:0009737:response to abscisic acid;GO:0009733:response to auxin;GO:0009414:response to water deprivation;GO:0016125:sterol metabolic process;	GO:0016020:membrane;	GO:0010295:(+)-abscisic acid 8'-hydroxylase activity;GO:0020037:heme binding;GO:0005506:iron ion binding;GO:0004497:monooxygenase activity;GO:0016491:oxidoreductase activity;	K09843	ko00906 Carotenoid biosynthesis;ko01110 Biosynthesis of secondary metabolites;;
gene-LOC102624071	zinc finger protein ZAT12	-1.06912	0.0377093790035835	Down	-	-	-	-	-
gene-LOC102628900	MATH domain and coiled-coil domain-containing protein At3g58400-like	-1.18464	0.0379020963078905	Down	-	-	-	-	-
gene-LOC102607057	DNA-directed RNA polymerase IV subunit 1%2C transcript variant X8	-1.20833	0.0380497601985943	Down	GO:0006351:DNA-templated transcription;GO:0031047:regulatory ncRNA-mediated gene silencing;GO:0030422:siRNA processing;GO:0010495:siRNA-mediated long-distance post-transcriptional gene silencing;	GO:0005654:nucleoplasm;GO:0005634:nucleus;GO:0005666:RNA polymerase III complex;GO:0000418:RNA polymerase IV complex;	GO:0003677:DNA binding;GO:0003899:DNA-directed 5'-3' RNA polymerase activity;GO:0046872:metal ion binding;	K16250	ko03020 RNA polymerase;;
gene-LOC102628790	uncharacterized membrane protein At3g27390%2C transcript variant X2	-2.0784	0.0381369626142539	Down	-	GO:0016020:membrane;	-	-	-
gene-LOC107174909	uncharacterized LOC107174909%2C transcript variant X29	-1.37481	0.0384987661411394	Down	-	-	-	-	-
gene-LOC102622631	hypothetical protein%2C transcript variant X5	-1.34938	0.0385239062882141	Down	-	-	-	-	-
gene-LOC102614782	cytokinin hydroxylase	-1.47025	0.0386685870930993	Down	-	-	-	-	-
gene-LOC102617797	heat shock 70 kDa protein 18-like	-1.40342	0.0387214011972699	Down	-	-	GO:0005524:ATP binding;GO:0140662:ATP-dependent protein folding chaperone;	K03283	ko03040 Spliceosome;ko04141 Protein processing in endoplasmic reticulum;ko04144 Endocytosis;;
gene-LOC102608710	tetraspanin-2	-1.70561	0.0388643289293581	Down	GO:0009734:auxin-activated signaling pathway;	GO:0005886:plasma membrane;GO:0009506:plasmodesma;	-	-	-
gene-LOC102627189	probable inactive receptor kinase At5g58300%2C transcript variant X1	-1.7495	0.0393836880105364	Down	GO:0006468:protein phosphorylation;	GO:0005886:plasma membrane;	GO:0005524:ATP binding;GO:0004672:protein kinase activity;	-	-
gene-LOC102616783	transcription factor LHW	-2.67058	0.0394707344427856	Down	-	-	-	-	-
gene-LOC102613315	hypothetical protein	-1.20781	0.0395206549851702	Down	-	-	-	-	-
gene-LOC102628345	fructose-1%2C6-bisphosphatase%2C chloroplastic	-1.99348	0.0402486106616518	Down	GO:0030388:fructose 1,6-bisphosphate metabolic process;GO:0009773:photosynthetic electron transport in photosystem I;GO:0019253:reductive pentose-phosphate cycle;GO:0009409:response to cold;GO:0005985:sucrose metabolic process;	GO:0009570:chloroplast stroma;GO:0010319:stromule;	GO:0042132:fructose 1,6-bisphosphate 1-phosphatase activity;GO:0046872:metal ion binding;	K03841	ko00010 Glycolysis / Gluconeogenesis;ko00030 Pentose phosphate pathway;ko00051 Fructose and mannose metabolism;ko00680 Methane metabolism;ko00710 Carbon fixation in photosynthetic organisms;ko01100 Metabolic pathways;ko01110 Biosynthesis of secondary metabolites;ko01120 Microbial metabolism in diverse environments;ko01200 Carbon metabolism;;
gene-LOC102617099	glycerol-3-phosphate 2-O-acyltransferase 6%2C transcript variant X2	1.50735509813763	0.0407122621067864	Ups	GO:0010143:cutin biosynthetic process;GO:0009908:flower development;GO:0008654:phospholipid biosynthetic process;	GO:0016020:membrane;	GO:0090447:glycerol-3-phosphate 2-O-acyltransferase activity;GO:0016791:phosphatase activity;GO:0102419:obsolete sn-2-glycerol-3-phosphate omega-OH-C22:0-CoA acyl transferase activity;	K13508	ko00561 Glycerolipid metabolism;ko00564 Glycerophospholipid metabolism;ko01100 Metabolic pathways;ko01110 Biosynthesis of secondary metabolites;;
gene-LOC102619310	pollen receptor-like kinase 1	-3.97223	0.0408554990553135	Down	-	-	-	-	-
gene-LOC107176536	receptor-like protein EIX2	3.26841772457296	0.0408830518426902	Ups	-	-	-	-	-
gene-LOC102621723	transcription factor MYB59%2C transcript variant X1	-2.34052	0.0411554323960777	Down	GO:0035865:cellular response to potassium ion;GO:0006355:regulation of DNA-templated transcription;GO:0043266:regulation of potassium ion transport;	GO:0005634:nucleus;	GO:0003700:DNA-binding transcription factor activity;GO:0043565:sequence-specific DNA binding;GO:0000976:transcription cis-regulatory region binding;	K09422	-
gene-LOC102624782	beta-glucosidase 11-like%2C transcript variant X12	-1.80563	0.041350010043028	Down	GO:0005975:carbohydrate metabolic process;GO:0006144:purine nucleobase metabolic process;GO:0019628:urate catabolic process;	GO:0005778:peroxisomal membrane;	GO:0008422:beta-glucosidase activity;GO:0102483:scopolin beta-glucosidase activity;GO:0033971:hydroxyisourate hydrolase activity;	K01188	ko00460 Cyanoamino acid metabolism;ko00500 Starch and sucrose metabolism;ko00999 Biosynthesis of various plant secondary metabolites;ko01100 Metabolic pathways;ko01110 Biosynthesis of secondary metabolites;;
gene-LOC102611272	bifunctional L-3-cyanoalanine synthase/cysteine synthase D1-like%2C transcript variant X2	-1.20619	0.0416107019163866	Down	GO:0019344:cysteine biosynthetic process;GO:0006535:cysteine biosynthetic process from serine;	GO:0005737:cytoplasm;GO:0005829:cytosol;GO:0009536:plastid;	GO:0004124:cysteine synthase activity;GO:0050017:L-3-cyanoalanine synthase activity;GO:0047458:beta-pyrazolylalanine synthase activity;GO:0050461:L-mimosine synthase activity;GO:0050234:pyrazolylalanine synthase activity;	K01738	ko00270 Cysteine and methionine metabolism;ko00920 Sulfur metabolism;ko01100 Metabolic pathways;ko01110 Biosynthesis of secondary metabolites;ko01120 Microbial metabolism in diverse environments;ko01200 Carbon metabolism;ko01230 Biosynthesis of amino acids;;
gene-LOC102610119	F-box/kelch-repeat protein At1g15670	1.02502837128787	0.0417685530182534	Ups	-	-	-	-	-
gene-LOC107176104	disease resistance protein At4g27190-like	1.99923138995057	0.0424588192985009	Ups	-	-	-	-	-
gene-LOC102624436	probable aquaporin PIP2-8	-3.302	0.0427103833519654	Down	-	GO:0005886:plasma membrane;	GO:0015250:water channel activity;	K09872	-
gene-LOC102610407	hypothetical protein	-1.37692	0.0428485533135816	Down	GO:0010015:root morphogenesis;	GO:0005576:extracellular region;GO:0009505:plant-type cell wall;GO:0009506:plasmodesma;GO:0009536:plastid;	-	-	-
gene-LOC102619448	trans-resveratrol di-O-methyltransferase-like	-3.0264	0.0430433685073083	Down	-	-	-	K16040	ko00945 Stilbenoid, diarylheptanoid and gingerol biosynthesis;ko01110 Biosynthesis of secondary metabolites;;
gene-LOC102624145	uncharacterized LOC102624145	-4.47451	0.043157547576585	Down	-	-	-	-	-
gene-LOC107176072	disease resistance protein RGA2-like	1.83832707284757	0.0432581578117134	Ups	GO:0006952:defense response;GO:0051707:response to other organism;	-	GO:0043531:ADP binding;GO:0005524:ATP binding;	-	-
gene-LOC102630502	transcription factor MYB15-like	-2.04833	0.0435820226736526	Down	GO:0045893:positive regulation of DNA-templated transcription;GO:0009409:response to cold;	GO:0005634:nucleus;	GO:0003677:DNA binding;	K09422	-
gene-LOC102614047	F-box protein At1g67340	1.41496690195889	0.0438931981723601	Ups	GO:0016567:protein ubiquitination;	GO:0005634:nucleus;	GO:0046872:metal ion binding;	-	-
gene-LOC102613521	E3 ubiquitin-protein ligase bre1-like%2C transcript variant X1	-1.97024	0.0441547667630023	Down	-	-	-	-	-
gene-LOC102607461	transcription factor PRE5	-4.55416	0.044763742588821	Down	GO:0009740:gibberellic acid mediated signaling pathway;GO:0006355:regulation of DNA-templated transcription;GO:0040008:regulation of growth;	GO:0005634:nucleus;	GO:0046983:protein dimerization activity;	-	-
gene-LOC102629001	uncharacterized LOC102629001	-1.96564	0.0449380670693218	Down	-	-	-	-	-
gene-LOC102627480	basic form of pathogenesis-related protein 1-like	1.96124390569569	0.0450343706677546	Ups	GO:0006952:defense response;GO:0009607:response to biotic stimulus;	GO:0005615:extracellular space;	-	-	-
gene-LOC102624908	peroxidase N1-like	-4.47903	0.0450797115741954	Down	GO:0042744:hydrogen peroxide catabolic process;GO:0006979:response to oxidative stress;	GO:0005576:extracellular region;GO:0009505:plant-type cell wall;	GO:0020037:heme binding;GO:0140825:lactoperoxidase activity;GO:0046872:metal ion binding;GO:0004601:peroxidase activity;	K00430	ko00940 Phenylpropanoid biosynthesis;ko01100 Metabolic pathways;ko01110 Biosynthesis of secondary metabolites;;
gene-LOC127902997	putative receptor-like protein kinase At3g47110	-3.91174	0.0451297838185202	Down	-	-	-	K04730	-
gene-LOC102608968	coumarin 8-geranyltransferase 1b%2C chloroplastic-like%2C transcript variant X1	3.82699950318625	0.04518485491997	Ups	-	GO:0009507:chloroplast;GO:0031969:chloroplast membrane;	GO:0004659:prenyltransferase activity;	K09833	ko00130 Ubiquinone and other terpenoid-quinone biosynthesis;ko01100 Metabolic pathways;ko01110 Biosynthesis of secondary metabolites;ko01240 Biosynthesis of cofactors;;
gene-LOC102613480	non-specific phospholipase C3-like	-1.54063	0.0453710660050773	Down	GO:0016036:cellular response to phosphate starvation;GO:0006796:phosphate-containing compound metabolic process;GO:0009395:phospholipid catabolic process;	GO:0000325:plant-type vacuole;GO:0009506:plasmodesma;	GO:0052642:lysophosphatidic acid phosphatase activity;	K01114	ko00562 Inositol phosphate metabolism;ko00564 Glycerophospholipid metabolism;ko00565 Ether lipid metabolism;ko01100 Metabolic pathways;ko01110 Biosynthesis of secondary metabolites;ko02024 Quorum sensing;;
gene-LOC127900865	BON1-associated protein 2-like	-3.23029	0.046176502348776	Down	-	-	-	-	-
gene-LOC112496180	uncharacterized LOC112496180	-1.71497	0.0462035080379171	Down	-	-	-	-	-
gene-LOC102612859	kinesin-like protein KIN-7F%2C transcript variant X2	-1.65573	0.0466136195935943	Down	GO:0007018:microtubule-based movement;	GO:0005874:microtubule;	GO:0005524:ATP binding;GO:0008017:microtubule binding;GO:0003777:microtubule motor activity;	K11498	-
gene-LOC102612092	protein THYLAKOID ASSEMBLY 8%2C chloroplastic-like	-1.35955	0.0477981751755291	Down	-	-	-	-	-
gene-LOC102608325	uncharacterized LOC102608325	-2.70889	0.0478006372641715	Down	-	-	-	-	-
gene-LOC102607539	protein NRT1/ PTR FAMILY 4.6%2C transcript variant X2	-2.90332	0.0480828258443825	Down	GO:0080168:abscisic acid transport;GO:0042128:nitrate assimilation;GO:0010119:regulation of stomatal movement;GO:0009624:response to nematode;GO:0055085:transmembrane transport;	GO:0016020:membrane;GO:0005886:plasma membrane;	GO:0090440:abscisic acid transmembrane transporter activity;GO:0015293:symporter activity;GO:0022857:transmembrane transporter activity;	K14638	-
gene-LOC102625153	E3 ubiquitin-protein ligase RSL1-like	3.93727716935765	0.0484460795143453	Ups	-	-	-	K11975	-
gene-LOC127901163	transcription factor MYB17-like	-4.48327	0.0487503609381016	Down	GO:0009908:flower development;GO:0009909:regulation of flower development;	GO:0005634:nucleus;	GO:0003677:DNA binding;GO:0003700:DNA-binding transcription factor activity;	K09422	-
gene-LOC102608972	uncharacterized LOC102608972	-1.0467	0.0490558910123756	Down	-	-	-	-	-
gene-LOC102609044	uncharacterized LOC102609044%2C transcript variant X2	-1.69449	0.0491335513203135	Down	-	-	-	-	-
gene-LOC102609263	uncharacterized LOC102609263%2C transcript variant X1	-1.62817	0.0494833897761671	Down	-	-	-	-	-
gene-LOC102626111	probable galacturonosyltransferase 7%2C transcript variant X1	-1.00103	0.0494928324029093	Down	GO:0071555:cell wall organization;GO:0045489:pectin biosynthetic process;	GO:0005768:endosome;GO:0005794:Golgi apparatus;GO:0005797:Golgi medial cisterna;GO:0000139:Golgi membrane;GO:0005802:trans-Golgi network;	GO:0047262:polygalacturonate 4-alpha-galacturonosyltransferase activity;	K13648	ko00520 Amino sugar and nucleotide sugar metabolism;ko01100 Metabolic pathways;;
gene-LOC102619559	pectinesterase	1.02100191720268	0.0495088796098253	Ups	GO:0042545:cell wall modification;GO:0045490:pectin catabolic process;	GO:0005576:extracellular region;	GO:0045330:aspartyl esterase activity;GO:0030599:pectinesterase activity;GO:0046910:pectinesterase inhibitor activity;	K01051	ko00040 Pentose and glucuronate interconversions;ko01100 Metabolic pathways;ko02020 Two-component system;;
gene-LOC102612810	uncharacterized LOC102612810	-1.51445	0.0496384016646454	Down	-	-	-	-	-
gene-LOC102610308	very-long-chain aldehyde decarbonylase CER1%2C transcript variant X1	-1.52861	0.0499007867564315	Down	GO:0043447:alkane biosynthetic process;GO:0042742:defense response to bacterium;GO:0050832:defense response to fungus;GO:0009414:response to water deprivation;GO:0016126:sterol biosynthetic process;GO:0010025:wax biosynthetic process;	GO:0005789:endoplasmic reticulum membrane;GO:0016020:membrane;	GO:1990465:aldehyde oxygenase (deformylating) activity;GO:0000254:C-4 methylsterol oxidase activity;GO:0005506:iron ion binding;GO:0009924:octadecanal decarbonylase activity;GO:0016491:oxidoreductase activity;	K15404	ko00073 Cutin, suberine and wax biosynthesis;ko01110 Biosynthesis of secondary metabolites;;
gene-LOC102606766	transcription factor GLABRA 3-like%2C transcript variant X2	-1.66184	0.0499617332228605	Down	GO:0001708:cell fate specification;GO:0009957:epidermal cell fate specification;GO:0009867:jasmonic acid mediated signaling pathway;GO:0031542:positive regulation of anthocyanin biosynthetic process;GO:0010091:trichome branching;GO:0010026:trichome differentiation;	GO:0005634:nucleus;	GO:0003677:DNA binding;GO:0003700:DNA-binding transcription factor activity;GO:0046983:protein dimerization activity;	-	-
