# Supplementary material for: ‘Candidatus Liberibacter asiaticus’ Effector SDE525 hijacks NACα to Suppress Jasmonic Acid‐Mediated Immunity in Citrus
Source: Mol Plant Pathol. 2026 May 18;27(5):e70272. doi: 10.1111/mpp.70272 (PMC13181327; doi:10.1111/mpp.70272)
Supplement: Supplementary file 11 — Table S5: List of differentially expressed genes (DEGs) involved in jasmonic acid (JA)/salicylic acid (SA) signalling and plant defence responses. [file MPP-27-e70272-s001.xlsx]

## Sheet: Control VS m00525
geneID	GeneSymbol	Description	log2FoldChange	qvalue	Regulation	Related pathways
gene-LOC102614914	LOC102614914	linoleate 13S-lipoxygenase 2-1%2C chloroplastic	1.4907	1.08175E-05	Ups	JA
gene-LOC102625429	LOC102625429	linoleate 13S-lipoxygenase 2-1%2C chloroplastic	4.87263	2.03499E-05	Ups	JA
gene-HPL	HPL	fatty acid hydroperoxide lyase	3.02291	0.00451372	Ups	JA
gene-LOC102629656	LOC102629656	linoleate 13S-lipoxygenase 2-1%2C chloroplastic-like	2.84031	0.0125065	Ups	JA
gene-LOC102623839	LOC102623839	alcohol dehydrogenase-like%2C transcript variant X2	2.40596	0.0167163	Ups	JA
gene-LOC102623756	LOC102623756	allene oxide cyclase%2C chloroplastic	1.4709	0.0319349	Ups	JA
gene-LOC127901780	LOC127901780	anthranilate N-methyltransferase-like	3.54172	0.000825647	Ups	JA
gene-LOC102630988	LOC102630988	peroxidase 4-like	2.05615	0.00168676	Ups	JA
gene-LOC112495545	LOC112495545	caffeoyl-CoA O-methyltransferase 5-like	1.865	0.00231932	Ups	JA
gene-LOC127901800	LOC127901800	caffeic acid 3-O-methyltransferase-like	1.43029	0.00448464	Ups	JA
gene-LOC102617251	LOC102617251	peroxidase 30%2C transcript variant X1	5.34871	0.0131599	Ups	JA
gene-LOC102614517	LOC102614517	peroxidase 15-like	2.2077	0.0151104	Ups	JA
gene-LOC102621806	LOC102621806	probable mannitol dehydrogenase	4.0911	0.0297817	Ups	JA
gene-LOC102610597	JOX2	jasmonate-induced oxygenase 2	1.96558874614549	2.79558568367778e-05	Ups	JA
gene-LOC127901780	LOC127901780	anthranilate N-methyltransferase-like	3.54172	0.000825647	Ups	SA
gene-LOC102630988	LOC102630988	peroxidase 4-like	2.05615	0.00168676	Ups	SA
gene-LOC112495545	LOC112495545	caffeoyl-CoA O-methyltransferase 5-like	1.865	0.00231932	Ups	SA
gene-LOC127901800	LOC127901800	caffeic acid 3-O-methyltransferase-like	1.43029	0.00448464	Ups	SA
gene-LOC102617251	LOC102617251	peroxidase 30%2C transcript variant X1	5.34871	0.0131599	Ups	SA
gene-LOC102614517	LOC102614517	peroxidase 15-like	2.2077	0.0151104	Ups	SA
gene-LOC102621806	LOC102621806	probable mannitol dehydrogenase	4.0911	0.0297817	Ups	SA
gene-LOC102614102	gene-LOC102614102	chitinase 2-like	-2.91959	0.0394397438569399	Down	PR Gene
gene-LOC102628172	gene-LOC102628172	endochitinase-like	2.25456243188433	0.015707424615941	Ups	PR Gene
gene-LOC112498313	gene-LOC112498313	pathogen-related protein-like%2C transcript variant X3	2.12571418938211	0.0382150271786838	Ups	PR Gene
gene-LOC127902392	RGA3	putative disease resistance protein RGA3	-1.10093	0.000230490240764579	Down	R Protein
gene-LOC127902398	RGA3	putative disease resistance protein RGA3	-2.33125	0.00455684531826144	Down	R Protein
gene-LOC127900881	DSC1	disease resistance-like protein DSC1%2C transcript variant X1	-1.43283	0.00565052543050514	Down	R Protein
gene-LOC127900661	DSC1	disease resistance-like protein DSC1	-4.91659	0.00916536910471237	Down	R Protein
gene-LOC102625473	gene-LOC102625473	protein ENHANCED DISEASE RESISTANCE 2	2.29035981460199	0.0116273912709167	Ups	R Protein
gene-LOC127901494	gene-LOC127901494	disease resistance protein RUN1-like	-1.07031	0.0158884990697477	Down	R Protein
gene-LOC102607436	gene-LOC102607436	disease resistance protein At4g27190-like%2C transcript variant X3	1.20232381554532	0.0236882971692968	Ups	R Protein
gene-LOC127898946	gene-LOC127898946	probable disease resistance protein At5g63020	4.0014619434883	0.0300928140635868	Ups	R Protein
gene-LOC102625339	gene-LOC102625339	probable disease resistance protein At4g27220%2C transcript variant X1	-1.01104	0.0312839600761749	Down	R Protein
gene-LOC127901070	gene-LOC127901070	disease resistance protein RPV1-like	-1.44841	0.0337228545852365	Down	R Protein
gene-LOC102612689	gene-LOC102612689	putative disease resistance protein At4g19050%2C transcript variant X1	1.43618184371594	0.0361501134946121	Ups	R Protein
gene-LOC127901484	gene-LOC127901484	putative disease resistance RPP13-like protein 1	-1.59157	0.0392954314487808	Down	R Protein
gene-LOC107174767	gene-LOC107174767	putative disease resistance RPP13-like protein 1	-1.34456	0.0452097829182762	Down	R Protein
gene-LOC102612735	ACD6	protein ACCELERATED CELL DEATH 6-like	5.15200872565394	0.0145997052626947	Ups	PCD
gene-LOC102612996	gene-LOC102612996	callose synthase 7-like%2C transcript variant X2	-1.10702	0.0499933401093893	Down	PTI
gene-LOC102607215	WRKY65	probable WRKY transcription factor 65	1.38379813599549	0.0302145021333208	Ups	Transcriptional regulation
gene-LOC102615041	ERF098	ethylene-responsive transcription factor ERF098-like	5.71111981781593	0.00558575898058114	Ups	Transcriptional regulation
gene-LOC102626255	ERF105	ethylene-responsive transcription factor ERF105	1.26291746658447	0.00952661169884638	Ups	Transcriptional regulation
gene-LOC102622603	ERF003	ethylene-responsive transcription factor ERF003-like	3.75204254729774	0.0248313260927877	Ups	Transcriptional regulation
gene-LOC102622941	gene-LOC102622941	AP2-like ethylene-responsive transcription factor At1g16060%2C transcript variant X2	1.18242802078022	0.0057406279156813	Ups	Transcriptional regulation
gene-LOC102611538	gene-LOC102611538	ethylene-response factor C3	1.87464948156429	0.0174953912722766	Ups	Transcriptional regulation

## Sheet: Control VS NACα
geneID	GeneSymbol	Description	log2FoldChange	qvalue	Regulation	Related pathways
gene-LOC102612087		protein SAR DEFICIENT 1-like	-1.48418	1.63607392256549e-06	Down	SA
gene-LOC102613227		ankyrin repeat-containing protein NPR4-like%2C transcript variant X6	-1.21503	0.000601899905704412	Down	SA
gene-LOC102608604		ankyrin repeat-containing protein BDA1-like	-1.11703	0.00026605923715912	Down	SA
gene-LOC102610597		jasmonate-induced oxygenase 2	1.93899910897196	9.58146801018194e-10	Ups	JA
gene-LOC102627583		jasmonate-induced oxygenase 2%2C transcript variant X3	1.01809392993626	0.0340341353723351	Ups	JA
gene-LOC102622489		linoleate 13S-lipoxygenase 3-1%2C chloroplastic-like	-1.16593	0.00196417027135845	Down	JA
gene-LOC102625429		linoleate 13S-lipoxygenase 2-1%2C chloroplastic	3.68644639462592	0.00197007774784299	Ups	JA
gene-LOC102611986		omega-3 fatty acid desaturase%2C chloroplastic-like	-1.10821	0.00435062081701578	Down	JA
gene-LOC102614629		1-aminocyclopropane-1-carboxylate synthase-like	-1.44148	0.00148223563925152	Down	ET
gene-LOC102618475		ethylene-responsive transcription factor ERF027	-1.68375	0.000455261241662031	Down	ET
gene-LOC102615840		ethylene-responsive transcription factor ERF109	-2.28577	0.00807885132334445	Down	ET
gene-LOC102620575		ethylene-responsive transcription factor SHINE 2	2.95413079847314	0.00908196998950598	Ups	ET
gene-LOC102610481		ethylene-responsive transcription factor ERF027	-1.92778	0.00989549332487182	Down	ET
gene-LOC102609446		ethylene-responsive transcription factor CRF5	-4.19183	0.0225464412456578	Down	ET
gene-LOC102630025		abscisic acid 8'-hydroxylase 3-like%2C transcript variant X2	-1.36128	0.0013990796129457	Down	ABA
gene-LOC102608921		probable WRKY transcription factor 33%2C transcript variant X1	-1.65758	3.23227113324997e-05	Down	Transcriptional regulation
gene-LOC102616268		probable WRKY transcription factor 40	-1.13299	0.00167487300497421	Down	Transcriptional regulation
gene-LOC102607215		probable WRKY transcription factor 65	1.21628535580174	0.00282689767625828	Ups	Transcriptional regulation
gene-LOC127901394		probable WRKY transcription factor 46	-1.15953	0.00411986801781337	Down	Transcriptional regulation
gene-LOC102610741		probable WRKY transcription factor 41%2C transcript variant X1	-1.39968	0.00446371493512293	Down	Transcriptional regulation
gene-LOC102613522		probable WRKY transcription factor 46	-1.23605	0.00483553089982401	Down	Transcriptional regulation
gene-LOC102614924		probable WRKY transcription factor 53	-1.34726	0.00734992983721738	Down	Transcriptional regulation
gene-LOC102608092		transcription factor MYB102	2.71425452208921	0.0187787027513766	Ups	Transcriptional regulation
gene-LOC102624136		transcription factor MYB20	-1.00259	0.0278357951690674	Down	Transcriptional regulation
gene-LOC102621170		disease resistance protein RPV1-like%2C transcript variant X1	-2.02924	1.04284836467011e-07	Down	R Protein
gene-LOC127901494		disease resistance protein RUN1-like	-1.50827	4.95753637248894e-05	Down	R Protein
gene-LOC102617286		disease resistance protein RPV1-like%2C transcript variant X3	-1.31384	0.000631206200858741	Down	R Protein
gene-LOC102624905		putative disease resistance protein RGA3%2C transcript variant X2	-1.88317	0.000657279370271929	Down	R Protein
gene-LOC127902392		putative disease resistance protein RGA3	-1.02728	0.00286548980147125	Down	R Protein
gene-LOC127902509		putative disease resistance protein RGA3%2C transcript variant X1	-1.44193	0.00372544539590994	Down	R Protein
gene-LOC102623907		disease resistance protein RGA2-like%2C transcript variant X1	-1.13518	0.00378952424167011	Down	R Protein
gene-LOC102622043		disease resistance protein RUN1-like%2C transcript variant X2	-1.50915	0.00992382338582464	Down	R Protein
gene-LOC112498251		disease resistance protein RPV1-like	-2.29323	0.0110270356001441	Down	R Protein
gene-LOC127902398		putative disease resistance protein RGA3	-2.08805	0.0164806769145256	Down	R Protein
gene-LOC127902142		disease resistance protein RGA2-like	-1.43379	0.0272160827215274	Down	R Protein
gene-LOC112495536		putative disease resistance protein RGA3%2C transcript variant X1	-1.50329	0.0300317067075883	Down	R Protein
gene-LOC127902289		disease resistance protein RPS2-like	-4.14498	0.0325444356810458	Down	R Protein
gene-LOC127902150		disease resistance protein RGA2-like%2C transcript variant X1	-1.06046	0.0393784210909464	Down	R Protein
gene-LOC127900967		disease resistance protein RPV1-like	-1.5076	0.0394224545283	Down	R Protein
gene-LOC107175100		disease resistance protein RUN1-like%2C transcript variant X1	-1.18654	0.0421034067391163	Down	R Protein
gene-LOC107177066		disease resistance protein RUN1-like%2C transcript variant X2	-1.08276	0.0456084654847934	Down	R Protein
gene-LOC107174277		receptor kinase-like protein Xa21	-2.26167	0.00120387313792344	Down	R Protein
gene-LOC107175568		receptor kinase-like protein Xa21	-1.55351	0.0209283987334757	Down	R Protein
gene-LOC102627772		probable LRR receptor-like serine/threonine-protein kinase At3g47570%2C transcript variant X1	-1.25295	0.00376946172363817	Down	R Protein
gene-LOC102618943		LRR receptor-like serine/threonine-protein kinase IOS1%2C transcript variant X1	-1.16145	0.0177950895444258	Down	R Protein
gene-LOC102625603		probable LRR receptor-like serine/threonine-protein kinase At4g36180	-3.07061	0.0204602780863246	Down	R Protein
gene-LOC102629727		LRR receptor-like serine/threonine-protein kinase GSO1	-4.12045	0.0254093030656388	Down	R Protein
gene-LOC102608058		probable LRR receptor-like serine/threonine-protein kinase At1g14390	-1.05664	0.0281215782119086	Down	R Protein
gene-LOC127898860		probable LRR receptor-like serine/threonine-protein kinase At3g47570	-2.97657	0.0384431291206426	Down	R Protein
gene-LOC102618622		leucine-rich repeat receptor-like serine/threonine/tyrosine-protein kinase SOBIR1	-1.00092	0.0239144905110069	Down	R Protein
gene-LOC127899740		receptor-like protein EIX1	-1.31482	0.00241581942947809	Down	R Protein
gene-LOC112495475		endochitinase-like	4.52656692286898	0.000875499533804645	Ups	PR Gene
gene-LOC102628172		endochitinase-like	1.87708005255593	0.00937518687265696	Ups	PR Gene
gene-LOC102627878		endochitinase-like	2.33613384527196	0.0129165658251956	Ups	PR Gene

## Sheet: m00525 VS NACα
geneID	GeneSymbol	Description	log2FoldChange	qvalue	Regulation	Related pathways
gene-LOC102613227	NPR4	ankyrin repeat-containing protein NPR4-like%2C transcript variant X6	-1.06566	0.00586939236200994	Down	SA
gene-LOC102627480	PR-1	basic form of pathogenesis-related protein 1-like	1.96124390569569	0.0450343706677546	Ups	SA
gene-LOC102620575	ERF	ethylene-responsive transcription factor SHINE 2	4.34965394161937	0.00171169185934092	Ups	ET
gene-LOC102610481	ERF027	ethylene-responsive transcription factor ERF027	-2.08563	0.00912619049487839	Down	ET
gene-LOC102615840	ERF109	ethylene-responsive transcription factor ERF109	-1.7649	0.0105259865890492	Down	ET
gene-LOC102619724	ERF003	ethylene-responsive transcription factor ERF003	-2.45588	0.0148528511767236	Down	ET
gene-LOC102615180	ERF12	ethylene-responsive transcription factor 12	-2.53721	0.0234726122496529	Down	ET
gene-LOC102615809	ERF023-like	ethylene-responsive transcription factor ERF023-like	-2.23989	0.0350440910504256	Down	ET
gene-LOC102609374	PR5	thaumatin-like protein 1b	1.0106852231596	0.00562714786689489	Ups	R Protein
gene-LOC127901463	PR3	chitinase 4-like	1.08056499099018	0.00200974850729969	Ups	R Protein
gene-LOC107176536		receptor-like protein EIX2	3.26841772457296	0.0408830518426902	Ups	R Protein
gene-LOC102612305		probable LRR receptor-like serine/threonine-protein kinase At1g05700%2C transcript variant X1	-4.0763	0.0259726349434387	Down	R Protein
gene-LOC127902997		putative receptor-like protein kinase At3g47110	-3.91174	0.0451297838185202	Down	R Protein
gene-LOC112495472		rust resistance kinase Lr10-like%2C transcript variant X1	-1.27779	0.00142304883464405	Down	R Protein
gene-LOC102630003		rust resistance kinase Lr10-like%2C transcript variant X1	-2.06856	0.0195577990516667	Down	R Protein
gene-LOC127900661		disease resistance-like protein DSC1	4.95688857237483	0.00567587222305366	Ups	R Protein
gene-LOC127898946		probable disease resistance protein At5g63020	-4.18577	0.0221474303687646	Down	R Protein
gene-LOC127903797		probable disease resistance protein At5g63020%2C transcript variant X2	-2.22989	0.0303164841414827	Down	R Protein
gene-LOC107176072		disease resistance protein RGA2-like	1.83832707284757	0.0432581578117134	Ups	R Protein
gene-LOC107176104		disease resistance protein At4g27190-like	1.99923138995057	0.0424588192985009	Ups	R Protein
gene-LOC102613522		probable WRKY transcription factor 46	-1.02838	0.0330143326786044	Down	Transcriptional regulation
